# Supplementary material for: Assessment of malaria infection among pregnant women and children below five years of age attending rural health facilities of Kenya: A cross-sectional survey in two counties of Kenya
Source: PLoS One. 2021 Sep 16;16(9):e0257276. doi: 10.1371/journal.pone.0257276 (PMC8445417; doi:10.1371/journal.pone.0257276)
Supplement: S1 Dataset — (XLSX) [file pone.0257276.s001.xlsx]

## Sheet: Sheet1
county_code	subcounty_code	health_facility_code	Q1_purpose_visit	Q2_1_age_years	Q2_2_education	Q2_4_marital_status	Q2_5_relationship_child	Q3_1_mode_transport	Q3_2_transport_cost	Q3_3_transport_time	Q4_7_child_visit_reason	Q4_8_fever	Q4_8_cough	Q4_8_breathing	Q4_8_not_eating	Q4_8_vomiting	Q4_8_diarrhoea	Q4_8_ear	Q4_8_convulsions	Q4_8_stomachache	Q4_8_skin	Q4_8_headache	Q4_8_jointache	Q4_8_other_symptoms	Q4_8_fever_days	Q4_8_cough_days	Q4_8_breathing_days	Q4_8_not_eating_days	Q4_8_vomiting_days	Q4_8_diarrhoea_days	Q4_8_ear_days	Q4_8_convulsions_days	Q4_8_stomachache_days	Q4_8_skin_days	Q4_8_headache_days	Q4_8_jointache_days	Q4_8_other_symptoms_days	Q4_1_child_age_months	Q4_3_child_sex	Q4_45_child_referred_admitted	Q4_6_child_first_visit	Q4_7_child_visit_times	Q5_1_blood_sample	Q6_1_treatment	Q6_2_gestation	Q6_3_IPT	Q6_4_IPT_dose	Q6_5_malaria_treatment	Q6_6_treatment_gestation
Kwale	Matuga	100	Brought child	17	Primary	Single	Sibling	Walk	0	30 minutes - 1 hour	Self/Child is sick	Yes	No	No	No	No	No	No	No	Yes	No	Yes	No	No	2								2		2			37	Male	No	2	28	Yes	Yes
Kwale	Matuga	100	Brought child	18	Primary	Married	Mother	Bus/Matatu/Motor cycle	100	15 - 30 minutes	Self/Child is sick	Yes	No	No	No	No	No	No	No	No	No	No	No	Yes	2												Flu	10	Male	No	2	3	Yes	Yes
Kwale	Matuga	100	Woman brought self	18	Primary	Married		Bus/Matatu/Motor cycle	50	15 - 30 minutes	Self/Child is sick	No	No	No	No	No	Yes	No	No	Yes	No	No	No	No						1			1										Yes	Yes	24	Yes	1 2	No
Kwale	Matuga	100	Woman brought self	18	Primary	Married		Bus/Matatu/Motor cycle	200	30 minutes - 1 hour	Routine check up/immunization																																Yes	No	28	Yes	4	No
Kwale	Matuga	100	Woman brought self	19	No education	Married		Walk	0	1 - 2 hours	Routine check up/immunization																																Yes	Yes	28	Yes	3 4	No
Kwale	Matuga	100	Brought child	20	No education	Married	Mother	Walk	0	1 - 2 hours	Self/Child is sick	Yes	No	No	Yes	No	No	No	No	No	No	No	No	No	3			3										13	Male	No	2	20	Yes	Yes
Kwale	Matuga	100	Brought child	20	Primary	Married	Mother	Walk	0	1 - 2 hours	Self/Child is sick	Yes	Yes	No	No	No	No	No	No	No	No	No	No	No	1	1												10	Female	No	2	30	Yes	Yes
Kwale	Matuga	100	Woman brought self	20	Primary	Married		Bus/Matatu/Motor cycle	100	30 minutes - 1 hour	Routine check up/immunization																																Yes	No	10	No		No
Kwale	Matuga	100	Brought child	21	Secondary	Married	Mother	Walk	0	30 minutes - 1 hour	Routine check up/immunization																											8	Male	No	1		Yes	No
Kwale	Matuga	100	Brought child	21	Primary	Separated	Mother	Bus/Matatu/Motor cycle	50	15 - 30 minutes	Self/Child is sick	Yes	Yes	No	No	No	No	No	No	No	No	No	No	No	2	2												2	Female	No	2	2	Yes	Yes
Kwale	Matuga	100	Brought child	22	Primary	Separated	Mother	Walk	0	1 - 2 hours	Self/Child is sick	No	Yes	No	No	No	No	No	No	No	Yes	No	No	No		1								6				24	Female	No	2	1	Yes	Yes
Kwale	Matuga	100	Brought child	22	Primary	Married	Mother	Bus/Matatu/Motor cycle	50	15 - 30 minutes	Self/Child is sick	Yes	No	No	No	No	No	No	No	No	Yes	Yes	No	No	2									3	2			18	Female	No	2	30	Yes	Yes
Kwale	Matuga	100	Brought child	22	No education	Married	Mother	Walk	0	1 - 2 hours	Self/Child is sick	Yes	Yes	No	Yes	No	Yes	No	No	No	No	No	No	No	2	3		3		3								10	Male	No	2	3	Yes	Yes
Kwale	Matuga	100	Woman brought self	22	Post secondary	Married		Walk	0	15 - 30 minutes	Routine check up/immunization																																Yes	Yes	28	Yes	4	No
Kwale	Matuga	100	Woman brought self	22	Primary	Married		Bus/Matatu/Motor cycle	50	15 - 30 minutes	Routine check up/immunization																																Yes	No	20	Yes	2	Yes	16
Kwale	Matuga	100	Brought child	23	Primary	Married	Mother	Walk	0	1 - 2 hours	Self/Child is sick	Yes	Yes	No	No	No	No	No	No	No	No	No	No	Yes	3	3											Flu	57	Female	No	2	46	Yes	Yes
Kwale	Matuga	100	Brought child	23	Primary	Married	Mother	Walk	0	1 - 2 hours	Self/Child is sick	Yes	Yes	No	No	No	No	No	No	No	No	No	No	Yes	3	3											Flu	21	Male	No	2	38	Yes	Yes
Kwale	Matuga	100	Brought child	23	Primary	Married	Mother	Bus/Matatu/Motor cycle	100	15 - 30 minutes	Routine check up/immunization																											2	Female	No	2	2	Yes	No
Kwale	Matuga	100	Brought child	24	Primary	Married	Mother	Walk	0	30 minutes - 1 hour	Self/Child is sick	Yes	Yes	No	No	No	No	No	No	No	No	No	No	No	2	2												40	Male	No	2	6	Yes	Yes
Kwale	Matuga	100	Brought child	24	Primary	Married	Mother	Bus/Matatu/Motor cycle	0	15 - 30 minutes	Self/Child is sick	Yes	No	No	No	Yes	No	No	No	No	No	No	No	No	2				1									16	Female	No	2	5	Yes	Yes
Kwale	Matuga	100	Brought child	24	Primary	Single	Mother	Bus/Matatu/Motor cycle	100	15 - 30 minutes	Self/Child is sick	Yes	Yes	No	No	No	No	No	No	No	Yes	No	No	No	3	2								2				10	Male	No	2	20	Yes	Yes
Kwale	Matuga	100	Woman brought self	24	Primary	Married		Walk	0	15 - 30 minutes	Routine check up/immunization																																Yes	No	28	Yes	4	No
Kwale	Matuga	100	Woman brought self	25	Primary	Married		Bus/Matatu/Motor cycle	50	15 - 30 minutes	Routine check up/immunization																																Yes	No	36	Yes	5 6	Yes	20
Kwale	Matuga	100	Woman brought self	25	Primary	Married		Walk	0	30 minutes - 1 hour	Routine check up/immunization																																Yes	Yes	30	Yes	1 2 3 4	No
Kwale	Matuga	100	Woman brought self	25	Primary	Married		Bus/Matatu/Motor cycle	100	15 - 30 minutes	Routine check up/immunization																																Yes	Yes	28	Yes	2	No
Kwale	Matuga	100	Brought child	26	No education	Married	Mother	Bus/Matatu/Motor cycle	50	15 - 30 minutes	Self/Child is sick	Yes	Yes	No	No	No	No	No	No	Yes	Yes	Yes	No	No	2	2							2	7	2			41	Male	No	2	5	Yes	Yes
Kwale	Matuga	100	Brought child	26	Primary	Married	Mother	Bus/Matatu/Motor cycle	50	15 - 30 minutes	Self/Child is sick	Yes	No	No	No	No	No	No	No	No	Yes	No	No	No	3									3				21	Male	No	2	36	Yes	Yes
Kwale	Matuga	100	Woman brought self	26	Secondary	Married		Walk	0	Less than 15 minutes	Routine check up/immunization																																Yes	No	32	Yes	1 2 3 4 5	No
Kwale	Matuga	100	Brought child	27	Primary	Married	Mother	Walk	0	15 - 30 minutes	Routine check up/immunization																											3	Male	No	2	4	Yes	No
Kwale	Matuga	100	Woman brought self	27	No education	Married		Walk	0	1 - 2 hours	Routine check up/immunization																																Yes	No	30	Yes	1 2 3 4 5	No
Kwale	Matuga	100	Brought child	28	Primary	Married	Mother	Walk	0	1 - 2 hours	Self/Child is sick	Yes	Yes	No	No	Yes	No	No	No	No	No	No	No	No	2	3			2									54	Female	No	2	3	Yes	Yes
Kwale	Matuga	100	Brought child	28	Primary	Married	Mother	Walk	0	1 - 2 hours	Self/Child is sick	Yes	Yes	No	No	No	No	No	No	No	No	No	No	No	5	3												6	Female	No	2	2	Yes	Yes
Kwale	Matuga	100	Woman brought self	28	Primary	Married		Walk	0	30 minutes - 1 hour	Routine check up/immunization																																Yes	No	32	Yes	5	No
Kwale	Matuga	100	Brought child	29	Primary	Married	Mother	Walk	0	More than 2 hours	Self/Child is sick	Yes	No	No	No	No	No	No	No	No	No	No	No	No	3													16	Female	No	2	38	Yes	Yes
Kwale	Matuga	100	Woman brought self	29	No education	Married		Walk	0	1 - 2 hours	Routine check up/immunization																																Yes	Yes	32	Yes	5	Yes	12
Kwale	Matuga	100	Woman brought self	30	No education	Married		Walk	0	30 minutes - 1 hour	Routine check up/immunization																																Yes	Yes	16	Yes	1	No
Kwale	Matuga	100	Brought child	31	No education	Married	Mother	Walk	0	1 - 2 hours	Self/Child is sick	Yes	Yes	No	Yes	No	No	No	No	No	No	No	No	No	2	3		3										19	Female	No	2	6	Yes	Yes
Kwale	Matuga	100	Woman brought self	31	No education	Married		Walk	0	1 - 2 hours	Routine check up/immunization																																Yes	No	36	Yes	6	Yes	20
Kwale	Matuga	100	Brought child	32	No education	Married	Mother	Walk	0	More than 2 hours	Self/Child is sick	Yes	Yes	No	No	Yes	Yes	No	No	No	No	No	No	No	3	3			2	2								38	Male	No	2	5	Yes	Yes
Kwale	Matuga	100	Brought child	32	Primary	Married	Mother	Walk	0	15 - 30 minutes	Self/Child is sick	Yes	No	No	No	No	No	No	No	No	Yes	No	No	No	2									3				37	Female	No	2	5	Yes	Yes
Kwale	Matuga	100	Brought child	32	No education	Married	Mother	Walk	0	1 - 2 hours	Self/Child is sick	Yes	Yes	No	Yes	Yes	No	No	No	No	No	No	No	No	1	2		1	1									22	Male	No	2	4	Yes	Yes
Kwale	Matuga	100	Brought child	32	Secondary	Married	Mother	Walk	0	15 - 30 minutes	Self/Child is sick	Yes	Yes	Yes	Yes	No	No	No	No	No	No	No	No	No	2	2	2	2										20	Female	No	2	2	Yes	Yes
Kwale	Matuga	100	Brought child	32	No education	Married	Mother	Walk	0	30 minutes - 1 hour	Self/Child is sick	Yes	Yes	No	No	No	Yes	Yes	No	No	No	No	No	No	4	4				1	1							18	Male	No	2	5	Yes	Yes
Kwale	Matuga	100	Woman brought self	32	Primary	Married		Walk	0	15 - 30 minutes	Routine check up/immunization																																Yes	Yes	34	Yes	2 3 4 5	No
Kwale	Matuga	100	Brought child	33	No education	Married	Mother	Walk	0	15 - 30 minutes	Self/Child is sick	No	No	No	Yes	No	No	No	No	No	No	No	No	No				14										12	Male	No	2	3	Yes	Yes
Kwale	Matuga	100	Brought child	33	No education	Married	Mother	Walk	0	1 - 2 hours	Self/Child is sick	Yes	Yes	No	No	No	No	No	No	No	No	No	No	No	1	2												4	Female	No	2	1	Yes	Yes
Kwale	Matuga	100	Woman brought self	33	Primary	Married		Walk	0	1 - 2 hours	Routine check up/immunization																																Yes	Yes	36	Yes	1 2 3 4 5 6	Yes	16
Kwale	Matuga	100	Brought child	34	Primary	Married	Mother	Walk	0	30 minutes - 1 hour	Self/Child is sick	Yes	No	No	No	Yes	No	No	No	Yes	No	No	No	No	2				1				2					26	Male	No	2	25	Yes	Yes
Kwale	Matuga	100	Brought child	34	Primary	Married	Mother	Walk	0	30 minutes - 1 hour	Routine check up/immunization																											8	Female	No	2	5	Yes	No
Kwale	Matuga	100	Brought child	36	Primary	Married	Mother	Walk	0	30 minutes - 1 hour	Self/Child is sick	Yes	No	No	Yes	Yes	No	No	No	Yes	No	No	No	No	2			2	2				2					27	Male	No	2	34	Yes	Yes
Kwale	Matuga	100	Woman brought self	36	Primary	Married		Walk	0	More than 2 hours	Routine check up/immunization																																Yes	Yes	36	Yes	1 2 3 4 5 6	Yes	16
Kwale	Matuga	100	Brought child	39	No education	Married	Mother	Walk	0	1 - 2 hours	Self/Child is sick	Yes	No	No	No	Yes	No	No	No	No	No	No	No	No	1				1									45	Male	No	2	6	Yes	Yes
Kwale	Matuga	100	Brought child	39	No education	Married	Mother	Walk	0	1 - 2 hours	Self/Child is sick	Yes	No	No	No	Yes	No	No	No	No	Yes	No	No	No	2				2					2				22	Female	No	2	36	Yes	Yes
Kwale	Matuga	100	Woman brought self	39	No education	Married		Walk	0	1 - 2 hours	Routine check up/immunization																																Yes	No	20	Yes	2	No
Kwale	Matuga	100	Woman brought self	39	No education	Single		Walk	0	30 minutes - 1 hour	Routine check up/immunization																																Yes	Yes	30	Yes	1 2 3 4	No
Kwale	Matuga	100	Brought child	40	No education	Married	Mother	Walk	0	More than 2 hours	Self/Child is sick	Yes	Yes	No	No	No	No	No	No	Yes	No	No	No	No	2	2							2					21	Female	No	2	4	Yes	Yes
Kwale	Matuga	100	Brought child	40	No education	Married	Mother	Walk	0	1 - 2 hours	Self/Child is sick	Yes	Yes	No	No	No	No	No	No	No	No	No	No	No	1	2												17	Male	No	2	5	Yes	Yes
Kwale	Matuga	100	Brought child	40	No education	Married	Mother	Walk	0	1 - 2 hours	Self/Child is sick	No	Yes	No	No	No	No	Yes	No	No	No	No	No	No		3					10							9	Female	No	2	2	Yes	Yes
Kwale	Matuga	100
Kwale	Matuga	100
Kwale	Matuga	100	Woman brought self		Secondary	Married		Walk	0	Less than 15 minutes	Routine check up/immunization																																Yes	Yes	32	Yes	1 2 3 4 5	No
Kwale	Kinango	200	Brought child	17	No education	Married	Relative	Walk	0	1 - 2 hours	Self/Child is sick	Yes	Yes	No	No	No	No	No	No	Yes	No	Yes	No	No	2	2							2		2			197	Female	No	2	5	Yes	Yes
Kwale	Kinango	200	Woman brought self	17	No education	Married		Walk	0	30 minutes - 1 hour	Routine check up/immunization																																Yes	Yes	32	Yes	1	No
Kwale	Kinango	200	Woman brought self	17	Primary	Married		Walk	0	1 - 2 hours	Routine check up/immunization																																Yes	Yes	36	Yes	1 2 4	No
Kwale	Kinango	200	Woman brought self	17	Primary	Separated		Walk	0	30 minutes - 1 hour	Routine check up/immunization																																Yes	No	32	Yes	1 2	No
Kwale	Kinango	200	Woman brought self	17	No education	Married		Walk	25	1 - 2 hours	Routine check up/immunization																																Yes	Yes	24	Yes	1 2 3	Yes	12
Kwale	Kinango	200	Brought child	18	Primary	Married	Mother	Bus/Matatu/Motor cycle	70	30 minutes - 1 hour	Self/Child is sick	Yes	No	No	No	Yes	Yes	No	No	No	No	Yes	No	No	1				1						1			16	Female	No	1		Yes	Yes
Kwale	Kinango	200	Woman brought self	18	No education	Married		Walk	0	1 - 2 hours	Routine check up/immunization																																Yes	Yes	36	Yes	1 2 3 4	No
Kwale	Kinango	200	Brought child	19	No education	Married	Mother	Walk	0	1 - 2 hours	Self/Child is sick	No	Yes	No	No	No	No	No	No	No	No	No	No	No		2												18	Male	No	2	6	Yes	Yes
Kwale	Kinango	200	Woman brought self	19	Primary	Married		Walk	0	1 - 2 hours	Routine check up/immunization																																Yes	Yes	36	Yes	1 2 3 4	No
Kwale	Kinango	200	Brought child	20	No education	Married	Mother	Walk	0	1 - 2 hours	Self/Child is sick	Yes	Yes	No	No	No	No	No	No	No	No	No	No	No	3	3												2	Female	No	1		Yes	Yes
Kwale	Kinango	200	Brought child	20	No education	Married	Mother	Walk	0	15 - 30 minutes	Self/Child is sick	Yes	No	No	No	No	No	No	No	Yes	No	No	No	No	3								2					1	Female	No	2	2	Yes	Yes
Kwale	Kinango	200	Brought child	20	Primary	Married	Mother	Walk	0	Less than 15 minutes	Self/Child is sick	Yes	No	No	No	Yes	No	No	No	No	No	No	No	No	1				1									0	Male	No	2	2	Yes	Yes
Kwale	Kinango	200	Woman brought self	20	Primary	Married		Bus/Matatu/Motor cycle	50	15 - 30 minutes	Routine check up/immunization																																Yes	Yes	40	Yes	1 2 3 4	Yes	15
Kwale	Kinango	200	Woman brought self	20	Primary	Married		Walk	0	15 - 30 minutes	Routine check up/immunization																																Yes	Yes	20	Yes	1	No
Kwale	Kinango	200	Brought child	21	Primary	Married	Father	Bus/Matatu/Motor cycle	250	Less than 15 minutes	Self/Child is sick	Yes	No	No	No	Yes	No	No	No	Yes	No	Yes	No	No	1				1				2		1			52	Male	No	2	3	Yes	Yes
Kwale	Kinango	200	Brought child	21	Primary	Married	Mother	Walk	0	30 minutes - 1 hour	Self/Child is sick	Yes	Yes	No	No	No	No	No	No	No	No	No	No	No	1	1												8	Female	No	2	2	Yes	Yes
Kwale	Kinango	200	Woman brought self	21	Primary	Married		Bus/Matatu/Motor cycle	100	15 - 30 minutes	Routine check up/immunization																																Yes	Yes	40	Yes	2 3 4	Yes	36
Kwale	Kinango	200	Woman brought self	21	Primary	Married		Walk	0	30 minutes - 1 hour	Routine check up/immunization																																Yes	Yes	36	Yes	1 2 3 4	No
Kwale	Kinango	200	Woman brought self	21	Primary	Married		Walk	0	30 minutes - 1 hour	Routine check up/immunization																																Yes	Yes	28	Yes	1 2 3	No
Kwale	Kinango	200	Woman brought self	21	Primary	Married		Walk	0	30 minutes - 1 hour	Routine check up/immunization																																Yes	Yes	28	Yes	1 2 3 4	Yes	12
Kwale	Kinango	200	Brought child	22	Primary	Married	Mother	Walk	0	30 minutes - 1 hour	Self/Child is sick	Yes	Yes	No	No	No	No	No	No	Yes	No	Yes	No	No	3	3							3		3			56	Male	No	2	6	Yes	Yes
Kwale	Kinango	200	Brought child	22	No education	Married	Mother	Walk	0	30 minutes - 1 hour	Self/Child is sick	Yes	No	Yes	No	No	No	No	No	No	No	Yes	No	No	2		2								2			23	Male	No	2	6	Yes	Yes
Kwale	Kinango	200	Woman brought self	22	Primary	Married		Walk	0	30 minutes - 1 hour	Routine check up/immunization																																Yes	No	20	Yes	1 2	No
Kwale	Kinango	200	Woman brought self	22	No education	Married		Walk	0	30 minutes - 1 hour	Routine check up/immunization																																Yes	Yes	36	Yes	1 2 3 4	No
Kwale	Kinango	200	Woman brought self	22	No education	Married		Walk	0	1 - 2 hours	Routine check up/immunization																																Yes	Yes	28	Yes	1 2 3	No
Kwale	Kinango	200	Brought child	23	No education	Married	Mother	Bus/Matatu/Motor cycle	200	More than 2 hours	Self/Child is sick	Yes	No	No	Yes	Yes	Yes	No	No	No	No	No	No	No	7			7	7	7								17	Female	No	2	2	Yes	Yes
Kwale	Kinango	200	Brought child	23	Primary	Married	Mother	Walk	0	15 - 30 minutes	Self/Child is sick	Yes	Yes	No	No	No	No	No	No	No	Yes	No	No	No	1	1								30				7	Male	No	2	8	Yes	Yes
Kwale	Kinango	200	Woman brought self	24	Primary	Married		Walk	0	1 - 2 hours	Routine check up/immunization																																Yes	Yes	20	No		Yes	20
Kwale	Kinango	200	Brought child	25	No education	Married	Mother	Walk	0	30 minutes - 1 hour	Self/Child is sick	Yes	No	No	No	No	No	No	No	Yes	No	Yes	No	No	2								2		2			52	Male	No	2	2	Yes	Yes
Kwale	Kinango	200	Brought child	25	No education	Married	Mother	Walk	0	1 - 2 hours	Self/Child is sick	Yes	No	No	No	No	No	No	No	Yes	No	Yes	No	No	2								2		2			40	Female	No	2	3	Yes	Yes
Kwale	Kinango	200	Woman brought self	25	Primary	Married		Bus/Matatu/Motor cycle	50	15 - 30 minutes	Routine check up/immunization																																Yes	No	24	Yes	1 2 3	No
Kwale	Kinango	200	Woman brought self	25	Primary	Married		Walk	0	15 - 30 minutes	Routine check up/immunization																																Yes	No	36	Yes	1 2 3 4	No
Kwale	Kinango	200	Woman brought self	25	No education	Married		Walk	0	1 - 2 hours	Routine check up/immunization																																Yes	Yes	28	Yes	1 2	No
Kwale	Kinango	200	Brought child	26	No education	Married	Mother	Walk	0	30 minutes - 1 hour	Self/Child is sick	Yes	No	No	No	No	No	No	No	Yes	No	No	No	No	1								1					42	Female	No	2	5	Yes	Yes
Kwale	Kinango	200	Woman brought self	26	Primary	Married		Walk	0	1 - 2 hours	Routine check up/immunization																																Yes	Yes	16	Yes	1 2 3	Yes	4
Kwale	Kinango	200	Woman brought self	26	No education	Married		Walk	0	1 - 2 hours	Routine check up/immunization																																Yes	No	28	Yes	1 2 3	No
Kwale	Kinango	200	Brought child	27	No education	Married	Mother	Walk	0	1 - 2 hours	Routine check up/immunization																											6	Female	No	2	5	Yes	No
Kwale	Kinango	200	Woman brought self	27	No education	Married		Walk	0	15 - 30 minutes	Routine check up/immunization																																Yes	Yes	20	Yes	1	No
Kwale	Kinango	200	Woman brought self	27	No education	Married		Walk	0	1 - 2 hours	Routine check up/immunization																																Yes	Yes	24	Yes	1	No
Kwale	Kinango	200	Brought child	28	No education	Married	Mother	Bus/Matatu/Motor cycle	70	30 minutes - 1 hour	Self/Child is sick	Yes	Yes	No	No	No	No	No	No	No	No	No	No	No	1	1												36	Male	No	2	2	Yes	Yes
Kwale	Kinango	200	Brought child	28	Primary	Married	Mother	Walk	0	30 minutes - 1 hour	Self/Child is sick	No	Yes	No	No	No	Yes	No	No	Yes	No	No	No	No		2				2			2					19	Male	No	2	2	Yes	Yes
Kwale	Kinango	200	Brought child	28	No education	Married	Mother	Walk	0	15 - 30 minutes	Self/Child is sick	Yes	No	No	No	No	No	No	No	No	No	No	Yes	No	3											3		16	Male	No	2	6	Yes	Yes
Kwale	Kinango	200	Brought child	28	No education	Married	Mother	Bus/Matatu/Motor cycle	100	Less than 15 minutes	Self/Child is sick	Yes	Yes	No	No	No	No	No	No	No	No	No	No	No	2	2												16	Male	No	2	2	Yes	Yes
Kwale	Kinango	200	Woman brought self	28	No education	Married		Bus/Matatu/Motor cycle	100	30 minutes - 1 hour	Routine check up/immunization																																Yes	Yes	24	Yes	1 2	No
Kwale	Kinango	200	Brought child	29	No education	Married	Mother	Walk	0	15 - 30 minutes	Self/Child is sick	Yes	Yes	No	No	No	No	No	No	No	No	No	No	No	1	1												13	Female	No	2	2	Yes	Yes
Kwale	Kinango	200	Brought child	29	No education	Married	Mother	Walk	0	30 minutes - 1 hour	Self/Child is sick	Yes	Yes	No	No	No	No	No	No	No	No	No	No	No	2	2												8	Female	No	2	2	Yes	Yes
Kwale	Kinango	200	Brought child	29	No education	Married	Mother	Walk	0	15 - 30 minutes	Routine check up/immunization																											6	Male	No	2	15	Yes	No
Kwale	Kinango	200	Woman brought self	29	No education	Married		Walk	0	1 - 2 hours	Routine check up/immunization																																Yes	Yes	36	Yes	1	No
Kwale	Kinango	200	Woman brought self	30	No education	Married		Walk	0	15 - 30 minutes	Routine check up/immunization																																Yes	Yes	28	Yes	1 2 3 4	Yes	16
Kwale	Kinango	200	Woman brought self	30	No education	Married		Walk	0	1 - 2 hours	Routine check up/immunization																																Yes	No	32	Yes	1 2 3 4	No
Kwale	Kinango	200	Woman brought self	30	Secondary	Married		Bus/Matatu/Motor cycle	70	15 - 30 minutes	Self/Child is sick	No	Yes	No	No	No	No	No	No	No	No	Yes	No	No		3									3								Yes	Yes	28	Yes	1 2 3	No
Kwale	Kinango	200	Woman brought self	30	No education	Married		Walk	0	30 minutes - 1 hour	Routine check up/immunization																																Yes	Yes	28	Yes	1 2 3	No
Kwale	Kinango	200	Brought child	33	Primary	Married	Father	Walk	0	Less than 15 minutes	Self/Child is sick	No	No	No	No	No	No	No	No	No	No	No	No	No														45	Male	No	2	3	Yes	No
Kwale	Kinango	200	Brought child	34	No education	Married	Mother	Walk	0	15 - 30 minutes	Self/Child is sick	Yes	No	No	No	No	No	No	No	No	No	No	No	No	3													56	Male	No	2	5	Yes	Yes
Kwale	Kinango	200	Brought child	34	No education	Married	Mother	Walk	0	30 minutes - 1 hour	Self/Child is sick	Yes	Yes	No	No	Yes	No	No	No	No	No	Yes	No	No	2	2			2						2			12	Male	No	2	3	Yes	Yes
Kwale	Kinango	200	Brought child	34	No education	Married	Mother	Walk	0	30 minutes - 1 hour	Routine check up/immunization																											11	Female	No	2	12	Yes	Yes
Kwale	Kinango	200	Brought child	34	Primary	Married	Mother	Walk	60	1 - 2 hours	Self/Child is sick	Yes	Yes	No	No	Yes	No	No	No	No	No	Yes	No	No	3	3			3									10	Male	No	2	4	Yes	Yes
Kwale	Kinango	200	Brought child	39	No education	Married	Mother	Walk	0	30 minutes - 1 hour	Self/Child is sick	Yes	No	No	Yes	No	No	No	No	No	No	Yes	No	No	3			3							3			16	Male	No	2	3	Yes	Yes
Kwale	Kinango	200	Woman brought self	40	Primary	Married		Bus/Matatu/Motor cycle	100	15 - 30 minutes	Routine check up/immunization																																Yes	Yes	40	Yes	1 2 3	No
Kwale	Kinango	200	Brought child	68	No education	Married	Grandmother	Walk	0	15 - 30 minutes	Self/Child is sick	Yes	No	No	Yes	No	No	No	No	Yes	No	Yes	No	No	3			3					3		3			56	Male	No	2	6	Yes	Yes
Kwale	Msambweni	300	Brought child	16	Primary	Married	Mother	Walk	0	1 - 2 hours	Self/Child is sick	Yes	No	No	Yes	No	No	No	No	Yes	No	Yes	No	No	3			3					3		2			5	Female	No	2	4	Yes	Yes
Kwale	Msambweni	300	Woman brought self	17	Primary	Married		Walk	0	30 minutes - 1 hour	Routine check up/immunization																																Yes	Yes	16	No		No
Kwale	Msambweni	300	Brought child	18	Primary	Separated	Mother	Walk	0	1 - 2 hours	Self/Child is sick	Yes	No	No	Yes	Yes	Yes	No	Yes	Yes	No	No	No	No	4			4	2	3		1	2					8	Female	No	2	4	Yes	Yes
Kwale	Msambweni	300	Woman brought self	18	Primary	Married		Bus/Matatu/Motor cycle	100	30 minutes - 1 hour	Routine check up/immunization																																Yes	Yes	20	Yes	2	Yes	20
Kwale	Msambweni	300	Woman brought self	18	Primary	Married		Bus/Matatu/Motor cycle	50	15 - 30 minutes	Self/Child is sick	No	No	No	No	No	No	No	No	No	No	No	No	No																			Yes	Yes	36	Yes	3	No
Kwale	Msambweni	300	Brought child	19	Primary	Married	Other	Walk	0	15 - 30 minutes	Routine check up/immunization																											27	Female	No	2	7	Yes	Yes
Kwale	Msambweni	300	Brought child	19	Primary	Married	Mother	Bus/Matatu/Motor cycle	100	30 minutes - 1 hour	Self/Child is sick	Yes	No	No	No	Yes	Yes	No	No	Yes	No	No	No	No	2				2	2			2					14	Male	No	2	13	Yes	Yes
Kwale	Msambweni	300	Woman brought self	19	Primary	Married		Walk	0	30 minutes - 1 hour	Routine check up/immunization																																Yes	Yes	32	Yes	2	No
Kwale	Msambweni	300	Woman brought self	19	Secondary	Married		Walk	0	1 - 2 hours	Self/Child is sick	No	No	No	No	No	No	No	No	No	No	No	No	No																			Yes	Yes	24	Yes	1	Yes	24
Kwale	Msambweni	300	Woman brought self	19	Primary	Married		Walk	0	30 minutes - 1 hour	Routine check up/immunization																																Yes	Yes	28	Yes	4	Yes	28
Kwale	Msambweni	300	Brought child	20	Primary	Married	Mother	Bus/Matatu/Motor cycle	50	15 - 30 minutes	Self/Child is sick	Yes	Yes	No	No	No	No	No	No	No	No	No	No	No	3	3												32	Female	No	2	6	Yes	Yes
Kwale	Msambweni	300	Brought child	20	Primary	Married	Mother	Bus/Matatu/Motor cycle	50	15 - 30 minutes	Self/Child is sick	Yes	No	No	No	No	No	No	No	Yes	No	Yes	No	No	2								3		3			32	Male	No	2	12	Yes	Yes
Kwale	Msambweni	300	Woman brought self	20	Primary	Married		Bus/Matatu/Motor cycle	100	30 minutes - 1 hour	Routine check up/immunization																																Yes	Yes	32	Yes	5	Yes	32
Kwale	Msambweni	300	Woman brought self	20	Primary	Married		Walk	0	30 minutes - 1 hour	Routine check up/immunization																																Yes	Yes	20	Yes	2	Yes	20
Kwale	Msambweni	300	Woman brought self	20	Primary	Married		Walk	0	30 minutes - 1 hour	Routine check up/immunization																																Yes	Yes	16	Yes	1	No
Kwale	Msambweni	300	Woman brought self	20	Primary	Married		Walk	0	15 - 30 minutes	Routine check up/immunization																																Yes	Yes	28	Yes	4	Yes	28
Kwale	Msambweni	300	Brought child	21	Primary	Separated	Mother	Walk	0	30 minutes - 1 hour	Self/Child is sick	Yes	Yes	No	No	No	No	No	No	Yes	No	No	No	No	2	2							2					20	Female	No	2	3	Yes	Yes
Kwale	Msambweni	300	Woman brought self	21	Primary	Married		Bus/Matatu/Motor cycle	100	30 minutes - 1 hour	Routine check up/immunization																																Yes	Yes	24	Yes	3	Yes	24
Kwale	Msambweni	300	Woman brought self	21	Primary	Married		Bus/Matatu/Motor cycle	50	15 - 30 minutes	Routine check up/immunization																																Yes	Yes	24	Yes	3	Yes	24
Kwale	Msambweni	300	Brought child	22	Primary	Married	Mother	Bus/Matatu/Motor cycle	50	30 minutes - 1 hour	Routine check up/immunization																											17	Male	No	2	5	Yes	Yes
Kwale	Msambweni	300	Brought child	22	Primary	Married	Mother	Walk	0	30 minutes - 1 hour	Self/Child is sick	No	No	No	Yes	No	No	No	No	Yes	No	Yes	Yes	No				2					2		3	2		10	Female	No	2	3	Yes	Yes
Kwale	Msambweni	300	Brought child	22	Primary	Married	Mother	Bus/Matatu/Motor cycle	50	30 minutes - 1 hour	Self/Child is sick	Yes	No	No	No	Yes	No	No	Yes	No	No	No	No	No	2				1			1						6	Female	No	2	12	Yes	Yes
Kwale	Msambweni	300	Brought child	22	Primary	Married	Mother	Bus/Matatu/Motor cycle	100	1 - 2 hours	Self/Child is sick	Yes	Yes	No	No	Yes	No	No	No	No	No	No	No	Yes	1	3			1								Eyes conjactivities	5	Male	No	2	4	Yes	Yes
Kwale	Msambweni	300	Brought child	23	Primary	Married	Mother	Walk	0	15 - 30 minutes	Self/Child is sick	Yes	No	No	No	Yes	No	No	No	No	No	Yes	No	No	3				3						3			8	Male	No	2	14	Yes	Yes
Kwale	Msambweni	300	Brought child	23	Primary	Married	Mother	Bus/Matatu/Motor cycle	50	30 minutes - 1 hour	Self/Child is sick	Yes	No	No	No	No	No	No	No	No	No	No	No	No	2													6	Male	No	2	6	Yes	Yes
Kwale	Msambweni	300	Woman brought self	23	Secondary	Married		Bus/Matatu/Motor cycle	150	1 - 2 hours	Self/Child is sick	No	No	No	No	No	No	No	No	Yes	No	Yes	No	No									12		12								Yes	Yes	28	No		No
Kwale	Msambweni	300	Woman brought self	23	Primary	Married		Bus/Matatu/Motor cycle	50	15 - 30 minutes	Routine check up/immunization																																Yes	Yes	38	Yes	3	No
Kwale	Msambweni	300	Woman brought self	23	Primary	Married		Bus/Matatu/Motor cycle	50	15 - 30 minutes	Routine check up/immunization																																Yes	Yes	24	Yes	3	Yes	24
Kwale	Msambweni	300	Woman brought self	23	Primary	Married		Walk	0	30 minutes - 1 hour	Routine check up/immunization																																Yes	Yes	32	Yes	5	Yes	32
Kwale	Msambweni	300	Woman brought self	24	Primary	Married		Walk	0	30 minutes - 1 hour	Self/Child is sick	No	No	No	No	No	No	No	No	No	No	No	No	No																			Yes	Yes	22	Yes	1	No
Kwale	Msambweni	300	Brought child	27	Secondary	Married	Father	Bicycle	0	15 - 30 minutes	Self/Child is sick	Yes	Yes	No	No	No	No	No	No	No	No	No	No	Yes	3	3											Flue	37	Male	No	1		Yes	Yes
Kwale	Msambweni	300	Woman brought self	27	Secondary	Married		Bus/Matatu/Motor cycle	70	30 minutes - 1 hour	Routine check up/immunization																																Yes	Yes	32	Yes	5	Yes	32
Kwale	Msambweni	300	Woman brought self	28	Primary	Married		Walk	0	More than 2 hours	Routine check up/immunization																																Yes	Yes	16	Yes	1	Yes	16
Kwale	Msambweni	300	Brought child	29	Primary	Married	Mother	Bus/Matatu/Motor cycle	50	1 - 2 hours	Self/Child is sick	Yes	Yes	No	No	Yes	Yes	No	No	No	No	No	No	No	2	2			1	1								14	Female	No	2	4	Yes	Yes
Kwale	Msambweni	300	Brought child	29	Primary	Married	Mother	Walk	0	30 minutes - 1 hour	Self/Child is sick	Yes	No	No	Yes	No	No	No	No	Yes	No	Yes	Yes	No	3			2					2		3	3		3	Male	No	2	8	Yes	Yes
Kwale	Msambweni	300	Brought child	30	Primary	Married	Mother	Walk	0	30 minutes - 1 hour	Self/Child is sick	No	Yes	No	No	No	Yes	No	No	No	No	No	No	No		3				2								31	Male	No	2	6	Yes	Yes
Kwale	Msambweni	300	Brought child	30	Primary	Married	Mother	Bus/Matatu/Motor cycle	50	30 minutes - 1 hour	Self/Child is sick	Yes	No	No	No	No	No	No	No	Yes	No	Yes	No	No	2								2		2			8	Male	No	2	6	Yes	Yes
Kwale	Msambweni	300	Woman brought self	30	Primary	Married		Walk	0	15 - 30 minutes	Routine check up/immunization																																Yes	Yes	20	Yes	2	Yes	20
Kwale	Msambweni	300	Brought child	31	Primary	Married	Mother	Walk	0	30 minutes - 1 hour	Self/Child is sick	No	Yes	No	No	Yes	No	No	No	Yes	No	No	No	No		3			3				3					52	Female	No	2	12	Yes	Yes
Kwale	Msambweni	300	Brought child	31	Primary	Married	Mother	Walk	0	30 minutes - 1 hour	Self/Child is sick	Yes	No	No	No	No	No	No	No	Yes	No	Yes	No	No	5								3		3			35	Male	No	2	5	Yes	Yes
Kwale	Msambweni	300	Woman brought self	31	Primary	Married		Walk	0	30 minutes - 1 hour	Routine check up/immunization																																Yes	Yes	28	No		Yes	28
Kwale	Msambweni	300	Brought child	32	Primary	Married	Mother	Bus/Matatu/Motor cycle	50	30 minutes - 1 hour	Self/Child is sick	Yes	Yes	No	No	No	Yes	No	No	No	No	No	No	Yes	3	1				2							Flue	18	Male	No	2	8	Yes	Yes
Kwale	Msambweni	300	Woman brought self	32	Primary	Married		Walk	0	15 - 30 minutes	Routine check up/immunization																																Yes	Yes	20	Yes	2	Yes	20
Kwale	Msambweni	300	Brought child	33	Primary	Married	Mother	Bus/Matatu/Motor cycle	50	30 minutes - 1 hour	Self/Child is sick	Yes	No	No	No	No	Yes	No	Yes	Yes	No	No	No	No	3					3		3	3					33	Female	No	2	14	Yes	Yes
Kwale	Msambweni	300	Brought child	33	Primary	Married	Mother	Walk	0	30 minutes - 1 hour	Routine check up/immunization																											31	Female	No	1		Yes	Yes
Kwale	Msambweni	300	Brought child	33	No education	Married	Mother	Bus/Matatu/Motor cycle	50	30 minutes - 1 hour	Self/Child is sick	Yes	No	No	No	No	No	No	No	Yes	No	Yes	No	No	3								3		2			4	Female	No	2	10	Yes	Yes
Kwale	Msambweni	300	Woman brought self	33	Primary	Married		Bus/Matatu/Motor cycle	50	30 minutes - 1 hour	Routine check up/immunization																																Yes	Yes	20	Yes	2	Yes	20
Kwale	Msambweni	300	Woman brought self	33	No education	Married		Walk	0	15 - 30 minutes	Routine check up/immunization																																Yes	Yes	28	Yes	4	Yes	28
Kwale	Msambweni	300	Brought child	34	No education	Married	Mother	Walk	0	15 - 30 minutes	Self/Child is sick	Yes	No	No	No	Yes	No	No	No	No	No	Yes	No	No	3				2						3			39	Female	No	2	12	Yes	Yes
Kwale	Msambweni	300	Woman brought self	34	Primary	Married		Walk	0	15 - 30 minutes	Self/Child is sick	No	No	No	No	No	No	No	Yes	Yes	No	Yes	No	No								7	8		8								Yes	Yes	12	Yes		No
Kwale	Msambweni	300	Woman brought self	34	Primary	Married		Walk	0	Less than 15 minutes	Routine check up/immunization																																Yes	Yes	24	Yes	3	No
Kwale	Msambweni	300	Woman brought self	34	Primary	Married		Bus/Matatu/Motor cycle	50	15 - 30 minutes	Routine check up/immunization																																Yes	Yes	24	Yes	3	Yes	24
Kwale	Msambweni	300	Brought child	35	Post secondary	Married	Father	Walk	0	15 - 30 minutes	Self/Child is sick	Yes	No	No	No	No	Yes	No	No	No	No	Yes	No	No	2					2					2			54	Female	No	2	12	Yes	Yes
Kwale	Msambweni	300	Brought child	35	No education	Married	Mother	Bus/Matatu/Motor cycle	50	30 minutes - 1 hour	Routine check up/immunization																											34	Female	No	2	7	Yes	Yes
Kwale	Msambweni	300	Brought child	38	No education	Married	Mother	Walk	0	15 - 30 minutes	Self/Child is sick	Yes	Yes	No	No	No	No	No	No	No	No	No	No	No	3	3												35	Male	No	2	12	Yes	Yes
Kwale	Msambweni	300	Brought child	38	Primary	Married	Mother	Bus/Matatu/Motor cycle	100	30 minutes - 1 hour	Self/Child is sick	No	No	No	No	No	Yes	No	No	No	No	Yes	No	Yes						2					2		Flue	14	Male	No	2	5	Yes	Yes
Kwale	Msambweni	300	Woman brought self	39	No education	Married		Walk	0	15 - 30 minutes	Routine check up/immunization																																Yes	Yes	20	Yes	2	Yes	20
Kwale	Msambweni	300	Brought child	40	Primary	Married	Mother	Walk	0	15 - 30 minutes	Self/Child is sick	Yes	No	No	Yes	No	No	No	Yes	No	No	No	No	No	3			3				2						12	Male	No	2	11	Yes	Yes
Kwale	Msambweni	300	Woman brought self	41	No education	Married		Walk	0	30 minutes - 1 hour	Routine check up/immunization																																Yes	Yes	28	Yes	4	Yes	28
Kwale	Msambweni	300	Woman brought self	42	Primary	Married		Bus/Matatu/Motor cycle	60	30 minutes - 1 hour	Routine check up/immunization																																Yes	Yes	32	Yes	5	Yes	32
Kwale	Msambweni	300
Kwale	Msambweni	300
Kwale	Msambweni	300
Kwale	Lunga lunga	400	Brought child	0	Primary	Separated	Mother	Walk	0	15 - 30 minutes	Self/Child is sick	Yes	No	No	No	No	No	No	No	No	Yes	No	No	No	3									8				0	Female	No	2	14	Yes	Yes
Kwale	Lunga lunga	400	Woman brought self	14	Primary	Married		Bus/Matatu/Motor cycle	100	30 minutes - 1 hour	Self/Child is sick	Yes	No	No	Yes	No	No	No	No	Yes	No	No	No	No	3			3					3										Yes	Yes	32	Yes	4	No
Kwale	Lunga lunga	400	Woman brought self	16	Primary	Single		Private Car/Motor cycle	0	15 - 30 minutes	Self/Child is sick	No	No	No	No	No	No	No	No	No	No	No	No	No																			Yes	No	12	Yes	1	No
Kwale	Lunga lunga	400	Woman brought self	17	Primary	Married		Walk	0	Less than 15 minutes	Routine check up/immunization																																Yes	No	20	Yes	2	No
Kwale	Lunga lunga	400	Woman brought self	17	No education	Married		Bus/Matatu/Motor cycle	50	15 - 30 minutes	Routine check up/immunization																																Yes	Yes	32	Yes	3	Yes	24
Kwale	Lunga lunga	400	Woman brought self	18	Primary	Married		Bus/Matatu/Motor cycle	50	15 - 30 minutes	Routine check up/immunization																																Yes	Yes	32	Yes	1	Yes	24
Kwale	Lunga lunga	400	Brought child	19	Primary	Married	Mother	Bus/Matatu/Motor cycle	50	15 - 30 minutes	Self/Child is sick	Yes	Yes	No	No	No	No	No	No	No	No	No	No	No	1													241	Male	No	2	21	Yes	Yes
Kwale	Lunga lunga	400	Brought child	19	Primary	Married	Mother	Bus/Matatu/Motor cycle	30	Less than 15 minutes	Routine check up/immunization																											11	Female	No	2	2	Yes	No
Kwale	Lunga lunga	400	Brought child	19	No education	Married	Mother	Bus/Matatu/Motor cycle	100	15 - 30 minutes	Routine check up/immunization																											2	Female	No	1		Yes	Yes
Kwale	Lunga lunga	400	Brought child	19	No education	Married	Mother	Bus/Matatu/Motor cycle	50	15 - 30 minutes	Routine check up/immunization																											1	Female	No	1		Yes	Yes
Kwale	Lunga lunga	400	Woman brought self	19	Primary	Married		Bus/Matatu/Motor cycle	50	15 - 30 minutes	Self/Child is sick	No	Yes	No	No	No	No	No	No	Yes	No	Yes	Yes	No		1							3		3	3							Yes	Yes	28	Yes	3	Yes	16
Kwale	Lunga lunga	400	Brought child	20	Primary	Married	Mother	Walk	0	15 - 30 minutes	Routine check up/immunization																											10	Female	No	2	0	Yes	Yes
Kwale	Lunga lunga	400	Woman brought self	20	Primary	Married		Walk	0	15 - 30 minutes	Routine check up/immunization																																Yes	Yes	32	Yes	4	No
Kwale	Lunga lunga	400	Woman brought self	20	Primary	Married		Bus/Matatu/Motor cycle	100	30 minutes - 1 hour	Self/Child is sick	No	No	No	No	No	No	No	No	No	No	Yes	No	No											2								Yes	Yes	24	Yes	1	No
Kwale	Lunga lunga	400	Woman brought self	20	No education	Married		Walk	0	30 minutes - 1 hour	Routine check up/immunization																																Yes	Yes	20	Yes	2	No
Kwale	Lunga lunga	400	Brought child	21	Primary	Married	Mother	Walk	0	15 - 30 minutes	Routine check up/immunization																											27	Male	No	1		Yes	Yes
Kwale	Lunga lunga	400	Woman brought self	21	No education	Married		Bus/Matatu/Motor cycle	50	15 - 30 minutes	Routine check up/immunization																																Yes	Yes	24	No		No
Kwale	Lunga lunga	400	Woman brought self	21	Primary	Married		Bus/Matatu/Motor cycle	100	15 - 30 minutes	Routine check up/immunization																																Yes	Yes	16	Yes	1	Yes	16
Kwale	Lunga lunga	400	Brought child	22	Primary	Married	Mother	Walk	0	15 - 30 minutes	Routine check up/immunization																											14	Male	No	2	42	Yes	Yes
Kwale	Lunga lunga	400	Woman brought self	22	Primary	Married		Private Car/Motor cycle	50	Less than 15 minutes	Routine check up/immunization																																Yes	No	32	Yes	3	No
Kwale	Lunga lunga	400	Brought child	23	Primary	Married	Mother	Walk	0	15 - 30 minutes	Routine check up/immunization																											1	Female	No	2	38	Yes	Yes
Kwale	Lunga lunga	400	Brought child	23	Primary	Married	Mother	Walk	0	15 - 30 minutes	Routine check up/immunization																											0	Female	No	2	43	Yes	Yes
Kwale	Lunga lunga	400	Woman brought self	23	Primary	Married		Walk	0	15 - 30 minutes	Routine check up/immunization																																Yes	Yes	16	No		No
Kwale	Lunga lunga	400	Brought child	24	Primary	Separated	Mother	Walk	0	15 - 30 minutes	Self/Child is sick	Yes	No	No	No	No	No	No	No	No	Yes	No	No	No	3									8				13	Female	No	2	14	Yes	Yes
Kwale	Lunga lunga	400	Woman brought self	24	Primary	Married		Walk	0	15 - 30 minutes	Routine check up/immunization																																Yes	No	32	Yes	2	No
Kwale	Lunga lunga	400	Woman brought self	24	Primary	Married		Bus/Matatu/Motor cycle	150	15 - 30 minutes	Routine check up/immunization																																Yes	Yes	30	No		No
Kwale	Lunga lunga	400	Brought child	25	Primary	Married	Father	Bus/Matatu/Motor cycle	150	15 - 30 minutes	Routine check up/immunization																											22	Male	No	2	10	Yes	Yes
Kwale	Lunga lunga	400	Woman brought self	25	No education	Married		Bus/Matatu/Motor cycle	100	15 - 30 minutes	Self/Child is sick	Yes	No	Yes	Yes	No	No	Yes	Yes	Yes	No	Yes	Yes	Yes	10		10	10			10	10	10		10	10	She hard pain when she urined at stomach.						Yes	Yes	28	Yes	2	Yes	12
Kwale	Lunga lunga	400	Woman brought self	25	Primary	Separated		Walk	0	15 - 30 minutes	Routine check up/immunization																																Yes	Yes	32	No		No
Kwale	Lunga lunga	400	Woman brought self	26	Primary	Married		Bus/Matatu/Motor cycle	50	15 - 30 minutes	Self/Child is sick	No	No	No	No	No	No	No	No	No	No	No	Yes	Yes												3	Bs test						No	Yes	36	Yes	6	Yes	36
Kwale	Lunga lunga	400	Woman brought self	26	No education	Married		Walk	0	1 - 2 hours	Routine check up/immunization																																Yes	Yes	28	No		Yes	4
Kwale	Lunga lunga	400	Woman brought self	27	Primary	Single		Walk	0	15 - 30 minutes	Routine check up/immunization																																Yes	No	28	Yes	4	No
Kwale	Lunga lunga	400	Woman brought self	27	Primary	Married		Bus/Matatu/Motor cycle	0	15 - 30 minutes	Self/Child is sick	No	No	No	No	No	No	No	No	No	No	No	Yes	No												1							Yes	No	32	Yes	3	No
Kwale	Lunga lunga	400	Brought child	28	Primary	Married	Mother	Walk	0	15 - 30 minutes	Routine check up/immunization																											11	Female	No	2	32	Yes	Yes
Kwale	Lunga lunga	400	Woman brought self	28	Secondary	Single		Walk	0	30 minutes - 1 hour	Routine check up/immunization																																Yes	No	16	No		No
Kwale	Lunga lunga	400	Woman brought self	28	No education	Married		Bus/Matatu/Motor cycle	50	15 - 30 minutes	Routine check up/immunization																																Yes	Yes	32	Yes	4	No
Kwale	Lunga lunga	400	Brought child	29	Primary	Married	Mother	Walk	0	15 - 30 minutes	Routine check up/immunization																											9	Female	No	2	11	Yes	Yes
Kwale	Lunga lunga	400	Brought child	29	Primary	Married	Mother	Walk	0	15 - 30 minutes	Routine check up/immunization																											2	Male	No	1		Yes	Yes
Kwale	Lunga lunga	400	Woman brought self	29	Secondary	Married		Bus/Matatu/Motor cycle	50	Less than 15 minutes	Routine check up/immunization																																Yes	Yes	24	Yes	2	No
Kwale	Lunga lunga	400	Woman brought self	29	Primary	Married		Walk	0	Less than 15 minutes	Routine check up/immunization																																Yes	Yes	28	Yes	1	No
Kwale	Lunga lunga	400	Brought child	30	Primary	Married	Mother	Walk	0	15 - 30 minutes	Routine check up/immunization																											11	Female	No	1		Yes	Yes
Kwale	Lunga lunga	400	Brought child	30	No education	Married	Mother	Walk	0	15 - 30 minutes	Routine check up/immunization																											1	Female	No	1		Yes	Yes
Kwale	Lunga lunga	400	Woman brought self	30	No education	Married		Walk	0	30 minutes - 1 hour	Routine check up/immunization																																Yes	Yes	28	Yes	2	Yes	24
Kwale	Lunga lunga	400	Brought child	31	No education	Married	Mother	Walk	0	15 - 30 minutes	Routine check up/immunization																											48	Female	No	2	42	Yes	Yes
Kwale	Lunga lunga	400	Woman brought self	31	Primary	Married		Bus/Matatu/Motor cycle	50	15 - 30 minutes	Routine check up/immunization																																Yes	Yes	40	Yes	6	Yes	28
Kwale	Lunga lunga	400	Brought child	32	No education	Separated	Mother	Walk	0	15 - 30 minutes	Routine check up/immunization																											17	Female	No	2	9	No	Yes
Kwale	Lunga lunga	400	Brought child	32	No education	Married	Mother	Walk	0	15 - 30 minutes	Routine check up/immunization																											12	Female	No	1		Yes	Yes
Kwale	Lunga lunga	400	Brought child	32	Primary	Married	Mother	Bus/Matatu/Motor cycle	150	15 - 30 minutes	Self/Child is sick	Yes	Yes	No	No	No	No	No	No	No	No	Yes	No	No	7	7									7			10	Female	No	1		Yes	Yes
Kwale	Lunga lunga	400	Brought child	32	No education	Married	Mother	Walk	0	30 minutes - 1 hour	Routine check up/immunization																											8	Female	No	2	50	Yes	Yes
Kwale	Lunga lunga	400	Brought child	32	No education	Married	Mother	Walk	0	30 minutes - 1 hour	Routine check up/immunization																											8	Male	No	2	2	Yes	Yes
Kwale	Lunga lunga	400	Brought child	34	No education	Separated	Mother	Bus/Matatu/Motor cycle	100	15 - 30 minutes	Routine check up/immunization																											2	Female	No	1		Yes	Yes
Kwale	Lunga lunga	400	Brought child	36	Primary	Married	Mother	Walk	0	15 - 30 minutes	Self/Child is sick	Yes	Yes	No	No	No	No	No	No	Yes	No	Yes	No	No	4	4							4		4			32	Female	No	2	5	Yes	Yes
Kwale	Lunga lunga	400	Brought child	36	No education	Married	Mother	Bus/Matatu/Motor cycle	50	15 - 30 minutes	Routine check up/immunization																											14	Male	No	2	50	Yes	Yes
Kwale	Lunga lunga	400	Brought child	39	No education	Married	Mother	Walk	0	15 - 30 minutes	Routine check up/immunization																											6	Female	No	2	21	Yes	Yes
Kwale	Lunga lunga	400	Brought child	39	No education	Married	Mother	Walk	0	15 - 30 minutes	Routine check up/immunization																											0	Female	Yes
Kwale	Lunga lunga	400	Woman brought self	39	No education	Married		Walk	0	15 - 30 minutes	Routine check up/immunization																																Yes	Yes	20	Yes	1	Yes	0
Kwale	Lunga lunga	400	Woman brought self	39	Primary	Married		Bus/Matatu/Motor cycle	504	Less than 15 minutes	Routine check up/immunization																																Yes	No	36	No		No
Kwale	Lunga lunga	400	Brought child	44	No education	Married	Mother	Walk	0	15 - 30 minutes	Routine check up/immunization																											2	Female	Yes
Kwale	Lunga lunga	400	Brought child	46	No education	Married	Mother	Bus/Matatu/Motor cycle	100	15 - 30 minutes	Routine check up/immunization																											0	Male	No	2	42	Yes	Yes
Kwale	Lunga lunga	400	Brought child	47	No education	Married	Mother	Bus/Matatu/Motor cycle	0	15 - 30 minutes	Routine check up/immunization																											0	Female	No	2	40	Yes	Yes
Kwale	Lunga lunga	400
Kwale	Lunga lunga	400
Kwale	Lunga lunga	400
Kwale	Lunga lunga	400
Kwale	Lunga lunga	400
Kwale	Lunga lunga	400
Kwale	Lunga lunga	400
Kwale	Lunga lunga	400
Kwale	Lunga lunga	400
Kwale	Lunga lunga	400
Kwale	Lunga lunga	400
Kwale	Lunga lunga	400
Kwale	Lunga lunga	400
Kwale	Lunga lunga	400
Kwale	Lunga lunga	400
Kwale	Lunga lunga	400
Kwale	Lunga lunga	400
Kwale	Lunga lunga	400
Kwale	Lunga lunga	400
Kwale	Lunga lunga	400
Kwale	Lunga lunga	400
Kwale	Lunga lunga	400
Kwale	Lunga lunga	400
Kwale	Lunga lunga	400
Kwale	Lunga lunga	400
Kwale	Lunga lunga	400
Kwale	Lunga lunga	400
Kwale	Lunga lunga	400
Kwale	Lunga lunga	400
Kwale	Lunga lunga	400
Kwale	Lunga lunga	400
Kwale	Lunga lunga	400
Kwale	Lunga lunga	400
Kwale	Lunga lunga	400
Kwale	Lunga lunga	400
Kwale	Lunga lunga	400
Kwale	Lunga lunga	400
Kwale	Lunga lunga	400
Kwale	Lunga lunga	400
Kwale	Lunga lunga	400
Kwale	Lunga lunga	400
Kwale	Lunga lunga	400
Kwale	Lunga lunga	400
Kwale	Lunga lunga	400
Kwale	Lunga lunga	400
Kwale	Lunga lunga	400
Kwale	Lunga lunga	400
Kwale	Lunga lunga	400
Kwale	Lunga lunga	400
Kwale	Lunga lunga	400
Kwale	Lunga lunga	400
Kwale	Lunga lunga	400
Kwale	Lunga lunga	400
Kwale	Lunga lunga	400
Kwale	Lunga lunga	400
Kwale	Lunga lunga	400
Kwale	Lunga lunga	400
Kwale	Lunga lunga	400
Kwale	Lunga lunga	400
Kwale	Lunga lunga	400
Kwale	Kwale mobile clinic	500	Brought child	1	No education	Widowed	Sibling	Walk	0	30 minutes - 1 hour	Routine check up/immunization																											23	Female	No	1		Yes	Yes
Kwale	Kwale mobile clinic	500	Brought child	1	No education	Married	Father	Bus/Matatu/Motor cycle	50	15 - 30 minutes	Routine check up/immunization																											2	Female	No	1		Yes	Yes
Kwale	Kwale mobile clinic	500	Brought child	1	Primary	Married	Mother	Bus/Matatu/Motor cycle	50	15 - 30 minutes	Routine check up/immunization																											0	Female	No	1		Yes	Yes
Kwale	Kwale mobile clinic	500	Brought child	2	Primary	Single	Mother	Walk	0	15 - 30 minutes	Routine check up/immunization																											35	Female	Yes
Kwale	Kwale mobile clinic	500	Brought child	2	Primary	Married	Mother	Walk	0	More than 2 hours	Routine check up/immunization																											24	Female	No	1		Yes	Yes
Kwale	Kwale mobile clinic	500	Woman brought self	20	Primary	Married		Walk	0	15 - 30 minutes	Routine check up/immunization																																Yes	Yes	28	Yes	1	Yes	16
Kwale	Kwale mobile clinic	500	Brought child	21	No education	Married	Mother	Walk	0	15 - 30 minutes	Self/Child is sick	Yes	No	No	No	No	Yes	No	No	Yes	Yes	Yes	No	No	5					5			5	5	5			14	Female	No	1		Yes	Yes
Kwale	Kwale mobile clinic	500	Woman brought self	21	Primary	Married		Walk	0	1 - 2 hours	Routine check up/immunization																																Yes	Yes	36	Yes	2	Yes	20
Kwale	Kwale mobile clinic	500	Brought child	22	Post secondary	Married	Mother	Walk	0	15 - 30 minutes	Routine check up/immunization																											15	Male	No	1		Yes	Yes
Kwale	Kwale mobile clinic	500	Woman brought self	22	Primary	Married		Walk	0	30 minutes - 1 hour	Routine check up/immunization																																Yes	Yes	24	Yes	3	Yes	24
Kwale	Kwale mobile clinic	500	Woman brought self	23	No education	Married		Walk	0	1 - 2 hours	Routine check up/immunization																																Yes	Yes	36	Yes	4	Yes	28
Kwale	Kwale mobile clinic	500	Woman brought self	26	No education	Separated		Walk	0	15 - 30 minutes	Routine check up/immunization																																Yes	Yes	36	Yes	3	Yes	24
Kwale	Kwale mobile clinic	500	Brought child	27	Primary	Married	Mother	Walk	0	15 - 30 minutes	Routine check up/immunization																											24	Female	No	1		Yes	Yes
Kwale	Kwale mobile clinic	500	Woman brought self	27	No education	Married		Walk	0	30 minutes - 1 hour	Routine check up/immunization																																Yes	Yes	16	Yes	1	No
Kwale	Kwale mobile clinic	500	Brought child	28	Primary	Married	Mother	Walk	0	15 - 30 minutes	Self/Child is sick	Yes	Yes	No	No	No	No	No	Yes	No	No	Yes	Yes	No	5	5						5			5	5		47	Male	No	1		Yes	Yes
Kwale	Kwale mobile clinic	500	Woman brought self	28	Primary	Married		Walk	0	30 minutes - 1 hour	Routine check up/immunization																																Yes	Yes	8	No		No
Kwale	Kwale mobile clinic	500	Woman brought self	28	Primary	Married		Bus/Matatu/Motor cycle	50	30 minutes - 1 hour	Routine check up/immunization																																Yes	Yes	20	Yes	2	Yes	20
Kwale	Kwale mobile clinic	500	Woman brought self	29	No education	Married		Walk	0	30 minutes - 1 hour	Routine check up/immunization																																No	Yes	20	Yes	2	Yes	20
Kwale	Kwale mobile clinic	500	Woman brought self	30	No education	Married		Bus/Matatu/Motor cycle	50	30 minutes - 1 hour	Routine check up/immunization																																Yes	Yes	32	Yes	3	Yes	32
Kwale	Kwale mobile clinic	500	Woman brought self	30	Primary	Married		Walk	0	30 minutes - 1 hour	Routine check up/immunization																																Yes	Yes	16	Yes	1	Yes	16
Kwale	Kwale mobile clinic	500	Woman brought self	30	Primary	Married		Walk	0	More than 2 hours	Routine check up/immunization																																Yes	Yes	28	No		No
Kwale	Kwale mobile clinic	500	Woman brought self	30	No education	Married		Walk	0	1 - 2 hours	Routine check up/immunization																																Yes	Yes	28	Yes	4	Yes	28
Kwale	Kwale mobile clinic	500	Woman brought self	31	No education	Married		Walk	0	15 - 30 minutes	Routine check up/immunization																																Yes	Yes	36	Yes	3	Yes	6
Kwale	Kwale mobile clinic	500	Woman brought self	31	Primary	Married		Walk	0	15 - 30 minutes	Routine check up/immunization																																Yes	Yes	32	Yes	1	Yes	16
Kwale	Kwale mobile clinic	500	Brought child	33	No education	Married	Mother	Walk	0	1 - 2 hours	Routine check up/immunization																											14	Male	No	1		Yes	Yes
Kwale	Kwale mobile clinic	500	Brought child	33	No education	Married	Mother	Walk	0	15 - 30 minutes	Routine check up/immunization																											10	Female	No	2	1	Yes	Yes
Kwale	Kwale mobile clinic	500	Brought child	34	No education	Married	Mother	Walk	0	30 minutes - 1 hour	Routine check up/immunization																											13	Male	No	2	10	Yes	Yes
Kwale	Kwale mobile clinic	500	Brought child	36	Primary	Married	Mother	Walk	0	15 - 30 minutes	Routine check up/immunization																											61	Male	No	1		Yes	Yes
Kwale	Kwale mobile clinic	500	Woman brought self	36	No education	Married		Walk	0	1 - 2 hours	Routine check up/immunization																																Yes	Yes	32	Yes	4	No
Kwale	Kwale mobile clinic	500	Brought child	37	Primary	Married	Mother	Walk	0	More than 2 hours	Routine check up/immunization																											63	Female	No	1		Yes	Yes
Kwale	Kwale mobile clinic	500	Woman brought self	37	No education	Married		Walk	0	1 - 2 hours	Routine check up/immunization																																Yes	Yes	28	Yes	2	Yes	28
Kwale	Kwale mobile clinic	500	Woman brought self	38	No education	Married		Walk	0	15 - 30 minutes	Routine check up/immunization																																Yes	Yes	16	No		No
Kwale	Kwale mobile clinic	500	Woman brought self	38	No education	Married		Walk	0	15 - 30 minutes	Routine check up/immunization																																Yes	Yes	24	Yes	1	Yes	16
Kwale	Kwale mobile clinic	500	Brought child		No education	Married	Mother	Walk	0	More than 2 hours	Routine check up/immunization																											253	Male	No	2	4	No	Yes
Kwale	Kwale mobile clinic	500	Brought child		No education	Separated	Mother	Walk	0	30 minutes - 1 hour	Routine check up/immunization																											7	Female	No	1		Yes	Yes
Kwale	Kwale mobile clinic	500	Brought child		No education	Married	Mother	Bus/Matatu/Motor cycle	200	30 minutes - 1 hour	Routine check up/immunization																											4	Male	No	1		Yes	Yes
Kwale	Kwale mobile clinic	500	Brought child		No education	Married	Mother	Walk	0	30 minutes - 1 hour	Routine check up/immunization																											2	Female	No	1		Yes	Yes
Kwale	Kwale mobile clinic	500	Brought child		No education	Married	Father	Bus/Matatu/Motor cycle	50	15 - 30 minutes	Routine check up/immunization																											0	Female	No	1		Yes	Yes
Kwale	Kwale mobile clinic	500
Kwale	Kwale mobile clinic	500
Kwale	Kwale mobile clinic	500
Kwale	Kwale mobile clinic	500
Kwale	Kwale mobile clinic	500
Kwale	Kwale mobile clinic	500
Kwale	Kwale mobile clinic	500
Kwale	Kwale mobile clinic	500
Kwale	Kwale mobile clinic	500
Kwale	Kwale mobile clinic	500
Kwale	Kwale mobile clinic	500
Kwale	Kwale mobile clinic	500
Kwale	Kwale mobile clinic	500
Kwale	Kwale mobile clinic	500
Kwale	Kwale mobile clinic	500
Kwale	Kwale mobile clinic	500
Kwale	Kwale mobile clinic	500
Kwale	Kwale mobile clinic	500
Kwale	Kwale mobile clinic	500
Kwale	Kwale mobile clinic	500
Siaya	Rarieda	600	Woman brought self	16	No education	Single		Walk	0	15 - 30 minutes	Routine check up/immunization																																Yes	Yes	24	No		No
Siaya	Rarieda	600	Woman brought self	18	No education	Married		Walk	0	Less than 15 minutes	Routine check up/immunization																																Yes	Yes	26	Yes	2	Yes	15
Siaya	Rarieda	600	Woman brought self	18	Primary	Single		Walk	0	15 - 30 minutes	Routine check up/immunization																																Yes	No	28	Yes	1	Yes	14
Siaya	Rarieda	600	Brought child	19	Primary	Married	Mother	Bus/Matatu/Motor cycle	50	15 - 30 minutes	Self/Child is sick	Yes	Yes	No	No	No	No	Yes	No	No	No	No	No	No	3	3					7							22	Male	No	1		Yes	Yes
Siaya	Rarieda	600	Brought child	19	Primary	Single	Mother	Bus/Matatu/Motor cycle	50	30 minutes - 1 hour	Self/Child is sick	Yes	Yes	No	Yes	No	No	No	No	No	No	Yes	No	No	2	2		2							2			5	Male	No	1		Yes	Yes
Siaya	Rarieda	600	Woman brought self	19	No education	Married		Walk	0	30 minutes - 1 hour	Routine check up/immunization																																Yes	Yes	20	No		Yes	16
Siaya	Rarieda	600	Woman brought self	19	Primary	Married		Bus/Matatu/Motor cycle	50	15 - 30 minutes	Routine check up/immunization																																Yes	Yes	32	Yes	5	Yes	32
Siaya	Rarieda	600	Woman brought self	19	Primary	Single		Walk	0	15 - 30 minutes	Routine check up/immunization																																Yes	Yes	16	No		No
Siaya	Rarieda	600	Woman brought self	19	No education	Single		Walk	0	15 - 30 minutes	Routine check up/immunization																																Yes	Yes	8	No		No
Siaya	Rarieda	600	Woman brought self	19	No education	Married		Walk	0	15 - 30 minutes	Routine check up/immunization																																Yes	Yes	33	Yes	1	No
Siaya	Rarieda	600	Woman brought self	19	Secondary	Married		Walk	0	30 minutes - 1 hour	Routine check up/immunization																																Yes	Yes	16	Yes	1	No
Siaya	Rarieda	600	Woman brought self	20	Secondary	Married		Bus/Matatu/Motor cycle	70	30 minutes - 1 hour	Routine check up/immunization																																Yes	Yes	24	No		No
Siaya	Rarieda	600	Woman brought self	20	Primary	Married		Bus/Matatu/Motor cycle	20	15 - 30 minutes	Routine check up/immunization																																Yes	Yes	24	Yes	3	No
Siaya	Rarieda	600	Woman brought self	20	Secondary	Married		Walk	0	30 minutes - 1 hour	Routine check up/immunization																																Yes	No	20	No		No
Siaya	Rarieda	600	Woman brought self	20	Primary	Single		Walk	0	15 - 30 minutes	Self/Child is sick	No	No	No	No	No	No	No	No	Yes	No	Yes	No	No									3		3								Yes	Yes	12	No		No
Siaya	Rarieda	600	Woman brought self	20	Primary	Married		Bus/Matatu/Motor cycle	50	30 minutes - 1 hour	Routine check up/immunization																																Yes	Yes	28	Yes	4	No
Siaya	Rarieda	600	Woman brought self	20	Primary	Married		Bus/Matatu/Motor cycle	20	Less than 15 minutes	Self/Child is sick	Yes	No	No	No	No	No	No	No	No	No	Yes	Yes	No	1										1	1							Yes	Yes	20	Yes	1	No
Siaya	Rarieda	600	Brought child	21	Primary	Married	Mother	Bus/Matatu/Motor cycle	50	30 minutes - 1 hour	Routine check up/immunization																											6	Male	No	2	7	Yes	Yes
Siaya	Rarieda	600	Brought child	21	Primary	Married	Mother	Bus/Matatu/Motor cycle	20	30 minutes - 1 hour	Routine check up/immunization																											0	Male	No	2	8	Yes	No
Siaya	Rarieda	600	Woman brought self	21	Primary	Married		Walk	0	1 - 2 hours	Routine check up/immunization																																Yes	No	4	No		No
Siaya	Rarieda	600	Woman brought self	21	Secondary	Married		Bus/Matatu/Motor cycle	50	30 minutes - 1 hour	Routine check up/immunization																																Yes	Yes	20	Yes	1	No
Siaya	Rarieda	600	Woman brought self	21	Primary	Married		Walk	0	Less than 15 minutes	Routine check up/immunization																																Yes	Yes	24	No		No
Siaya	Rarieda	600	Brought child	22	Secondary	Single	Other	Bus/Matatu/Motor cycle	50	15 - 30 minutes	Self/Child is sick	Yes	Yes	No	No	No	No	No	No	No	No	No	No	No	3	3												58	Female	No	2	2	Yes	Yes
Siaya	Rarieda	600	Brought child	22	Primary	Married	Mother	Walk	0	30 minutes - 1 hour	Self/Child is sick	No	Yes	No	No	No	No	No	No	No	No	No	No	No		3												50	Male	No	1		Yes	Yes
Siaya	Rarieda	600	Brought child	22	Primary	Married	Mother	Bus/Matatu/Motor cycle	20	15 - 30 minutes	Self/Child is sick	Yes	Yes	No	Yes	No	No	No	No	No	No	Yes	Yes	No	2	3		1							2	3		36	Female	No	1		Yes	Yes
Siaya	Rarieda	600	Brought child	22	Primary	Married	Mother	Bus/Matatu/Motor cycle	50	30 minutes - 1 hour	Self/Child is sick	Yes	No	Yes	Yes	Yes	Yes	No	No	Yes	No	Yes	No	No	3		1	3	1	3			1		3			35	Male	No	2	9	Yes	Yes
Siaya	Rarieda	600	Brought child	22	Primary	Married	Mother	Walk	0	30 minutes - 1 hour	Self/Child is sick	Yes	Yes	No	No	No	No	No	No	No	No	Yes	No	No	1	3									1			29	Male	No	2	3	Yes	Yes
Siaya	Rarieda	600	Brought child	22	Primary	Married	Mother	Walk	0	30 minutes - 1 hour	Self/Child is sick	Yes	No	Yes	No	Yes	No	No	Yes	No	No	Yes	No	No	2		2		1			1			3			25	Female	No	2	3	Yes	Yes
Siaya	Rarieda	600	Brought child	22	Primary	Married	Mother	Bus/Matatu/Motor cycle	50	15 - 30 minutes	Self/Child is sick	Yes	No	No	Yes	Yes	No	No	No	No	No	No	No	No	3			1	1									21	Male	No	1		Yes	Yes
Siaya	Rarieda	600	Brought child	22	Primary	Married	Mother	Walk	0	1 - 2 hours	Self/Child is sick	Yes	No	Yes	Yes	Yes	No	No	No	Yes	No	Yes	No	No	3		1	1	1				1		3			20	Female	No	2	8	Yes	Yes
Siaya	Rarieda	600	Brought child	22	Primary	Married	Mother	Walk	0	1 - 2 hours	Self/Child is sick	Yes	No	No	Yes	No	No	No	No	No	No	Yes	No	No	1			1							1			9	Female	No	1		Yes	Yes
Siaya	Rarieda	600	Brought child	22	Primary	Married	Mother	Walk	0	15 - 30 minutes	Routine check up/immunization																											6	Male	No	2	9	Yes	No
Siaya	Rarieda	600	Brought child	22	Primary	Single	Mother	Bus/Matatu/Motor cycle	50	15 - 30 minutes	Routine check up/immunization																											6	Female	No	2	10	Yes	Yes
Siaya	Rarieda	600	Brought child	22	Primary	Married	Mother	Walk	0	30 minutes - 1 hour	Routine check up/immunization																											5	Female	No	2	7	Yes	Yes
Siaya	Rarieda	600	Woman brought self	22	Primary	Married		Walk	0	15 - 30 minutes	Routine check up/immunization																																Yes	No	12	No		No
Siaya	Rarieda	600	Woman brought self	22	Primary	Married		Bus/Matatu/Motor cycle	70	15 - 30 minutes	Self/Child is sick	Yes	No	No	No	No	No	No	No	No	No	No	No	Yes	3												chest pain						Yes	Yes	11	Yes	1	No
Siaya	Rarieda	600	Woman brought self	22	No education	Single		Walk	0	30 minutes - 1 hour	Self/Child is sick	Yes	No	No	No	No	No	No	No	Yes	No	Yes	No	No	1								1		1								Yes	Yes	20	Yes	2	Yes	20
Siaya	Rarieda	600	Woman brought self	22	Secondary	Single		Walk	0	Less than 15 minutes	Routine check up/immunization																																Yes	No	28	No		No
Siaya	Rarieda	600	Brought child	23	Primary	Married	Mother	Bus/Matatu/Motor cycle	20	15 - 30 minutes	Routine check up/immunization																											45	Female	No	1		Yes	Yes
Siaya	Rarieda	600	Brought child	23	No education	Married	Mother	Bus/Matatu/Motor cycle	20	15 - 30 minutes	Self/Child is sick	Yes	Yes	No	Yes	No	Yes	No	No	Yes	No	Yes	No	No	3	3		2		2			2		3			41	Female	No	2	3	Yes	Yes
Siaya	Rarieda	600	Brought child	23	Primary	Separated	Mother	Bus/Matatu/Motor cycle	30	Less than 15 minutes	Self/Child is sick	Yes	Yes	No	Yes	No	No	No	No	Yes	No	Yes	No	No	3	7		3					3		4			19	Female	No	2	4	Yes	Yes
Siaya	Rarieda	600	Brought child	23	No education	Married	Mother	Walk	0	15 - 30 minutes	Routine check up/immunization																											18	Female	No	2	13	Yes	Yes
Siaya	Rarieda	600	Brought child	23	Primary	Married	Mother	Walk	0	1 - 2 hours	Self/Child is sick	Yes	Yes	No	Yes	No	No	No	No	No	No	Yes	No	No	3	3		2							3			10	Female	No	2	3	Yes	Yes
Siaya	Rarieda	600	Brought child	23	Primary	Married	Mother	Bus/Matatu/Motor cycle	20	15 - 30 minutes	Routine check up/immunization																											8	Female	No	1		Yes	Yes
Siaya	Rarieda	600	Brought child	23	Secondary	Married	Mother	Bus/Matatu/Motor cycle	50	15 - 30 minutes	Routine check up/immunization																											4	Male	No	1		Yes	No
Siaya	Rarieda	600	Brought child	23	Primary	Married	Mother	Bus/Matatu/Motor cycle	10	Less than 15 minutes	Routine check up/immunization																											4	Female	No	1		Yes	No
Siaya	Rarieda	600	Woman brought self	23	No education	Married		Bus/Matatu/Motor cycle	50	15 - 30 minutes	Routine check up/immunization																																Yes	Yes	24	Yes	3	Yes	10
Siaya	Rarieda	600	Woman brought self	23	Primary	Married		Walk	0	15 - 30 minutes	Routine check up/immunization																																Yes	Yes	30	Yes	3	Yes	24
Siaya	Rarieda	600	Brought child	24	Secondary	Married	Mother	Walk	0	15 - 30 minutes	Self/Child is sick	Yes	Yes	No	No	No	No	No	No	No	No	No	No	No	3	3												31	Female	No	2	8	Yes	Yes
Siaya	Rarieda	600	Brought child	24	Primary	Married	Mother	Bus/Matatu/Motor cycle	20	15 - 30 minutes	Routine check up/immunization																											17	Male	No	2	19	Yes	Yes
Siaya	Rarieda	600	Brought child	24	Primary	Married	Mother	Bus/Matatu/Motor cycle	40	15 - 30 minutes	Self/Child is sick	Yes	No	No	Yes	Yes	No	No	No	No	No	No	No	No	1			1	1									13	Male	No	2	4	Yes	Yes
Siaya	Rarieda	600	Brought child	24	Primary	Married	Mother	Bus/Matatu/Motor cycle	50	30 minutes - 1 hour	Routine check up/immunization																											10	Male	No	2	3	Yes	Yes
Siaya	Rarieda	600	Brought child	24	Primary	Married	Mother	Walk	0	1 - 2 hours	Self/Child is sick	Yes	Yes	No	Yes	No	No	No	No	No	No	Yes	Yes	No	2	3		1							2	3		9	Female	No	1		Yes	Yes
Siaya	Rarieda	600	Brought child	24	Primary	Married	Mother	Bus/Matatu/Motor cycle	20	Less than 15 minutes	Routine check up/immunization																											0	Female	No	2	9	Yes	Yes
Siaya	Rarieda	600	Woman brought self	24	No education	Married		Bus/Matatu/Motor cycle	150	30 minutes - 1 hour	Routine check up/immunization																																Yes	Yes	20	No		No
Siaya	Rarieda	600	Woman brought self	24	Secondary	Single		Walk	0	Less than 15 minutes	Routine check up/immunization																																Yes	Yes		Yes	3	Yes	25
Siaya	Rarieda	600	Woman brought self	24	Primary	Married		Walk	0	30 minutes - 1 hour	Routine check up/immunization																																Yes	Yes	20	No		No
Siaya	Rarieda	600	Woman brought self	24	Primary	Single		Bus/Matatu/Motor cycle	100	30 minutes - 1 hour	Routine check up/immunization																																Yes	No	16	No		Yes	8
Siaya	Rarieda	600	Brought child	25	Secondary	Married	Mother	Bus/Matatu/Motor cycle	20	15 - 30 minutes	Routine check up/immunization																											21	Male	No	2	5	Yes	Yes
Siaya	Rarieda	600	Brought child	25	Secondary	Married	Mother	Bus/Matatu/Motor cycle	20	Less than 15 minutes	Routine check up/immunization																											17	Female	No	2	15	Yes	Yes
Siaya	Rarieda	600	Brought child	25	Primary	Married	Mother	Walk	0	30 minutes - 1 hour	Self/Child is sick	Yes	No	No	Yes	No	No	No	No	No	No	Yes	Yes	No	3			2							2	2		13	Male	No	2	3	Yes	Yes
Siaya	Rarieda	600	Woman brought self	25	Primary	Married		Bus/Matatu/Motor cycle	50	30 minutes - 1 hour	Routine check up/immunization																																Yes	Yes	28	Yes	3	Yes	20
Siaya	Rarieda	600	Woman brought self	25	Primary	Married		Walk	0	30 minutes - 1 hour	Routine check up/immunization																																Yes	Yes	28	Yes	4	Yes	20
Siaya	Rarieda	600	Woman brought self	25	No education	Married		Walk	0	30 minutes - 1 hour	Routine check up/immunization																																Yes	Yes	36	No		No
Siaya	Rarieda	600	Brought child	27	No education	Married	Mother	Walk	0	15 - 30 minutes	Routine check up/immunization																											54	Female	No	2	19	Yes	Yes
Siaya	Rarieda	600	Brought child	27	No education	Married	Mother	Walk	0	15 - 30 minutes	Routine check up/immunization																											19	Male	No	2	15	Yes	Yes
Siaya	Rarieda	600	Brought child	27	Primary	Married	Mother	Walk	0	30 minutes - 1 hour	Self/Child is sick	No	Yes	No	No	No	No	No	No	No	No	No	No	No		3												9	Male	No	1		Yes	Yes
Siaya	Rarieda	600	Brought child	27	Secondary	Married	Mother	Bus/Matatu/Motor cycle	50	30 minutes - 1 hour	Self/Child is sick	Yes	Yes	No	No	No	No	No	No	No	No	No	No	No	2	2												6	Male	No	1		Yes	Yes
Siaya	Rarieda	600	Brought child	27	Secondary	Married	Mother	Bus/Matatu/Motor cycle	50	30 minutes - 1 hour	Self/Child is sick	Yes	Yes	No	No	No	No	No	No	No	No	No	No	No	2	2												6	Female	No	1		Yes	Yes
Siaya	Rarieda	600	Woman brought self	27	Primary	Married		Bus/Matatu/Motor cycle	30	Less than 15 minutes	Self/Child is sick	Yes	No	No	No	Yes	No	No	No	No	No	Yes	No	No	3				1						2								Yes	Yes	20	No		Yes	20
Siaya	Rarieda	600	Woman brought self	27	Secondary	Married		Bus/Matatu/Motor cycle	100	30 minutes - 1 hour	Routine check up/immunization																																Yes	Yes	4	No		No
Siaya	Rarieda	600	Brought child	28	Secondary	Single	Mother	Bus/Matatu/Motor cycle	30	Less than 15 minutes	Routine check up/immunization																											50	Male	No	1		Yes	Yes
Siaya	Rarieda	600	Brought child	28	No education	Separated	Mother	Walk	0	15 - 30 minutes	Routine check up/immunization																											18	Male	No	2	8	Yes	No
Siaya	Rarieda	600	Brought child	28	Secondary	Married	Mother	Bus/Matatu/Motor cycle	30	Less than 15 minutes	Routine check up/immunization																											17	Male	No	2	10	Yes	Yes
Siaya	Rarieda	600	Brought child	28	Primary	Married	Mother	Walk	0	15 - 30 minutes	Self/Child is sick	Yes	No	No	No	No	No	No	No	No	No	Yes	No	No	2										2			17	Male	No	2	3	Yes	Yes
Siaya	Rarieda	600	Brought child	28	Primary	Married	Mother	Walk	0	15 - 30 minutes	Routine check up/immunization																											12	Female	No	2	13	Yes	Yes
Siaya	Rarieda	600	Brought child	28	Secondary	Married	Mother	Bus/Matatu/Motor cycle	70	15 - 30 minutes	Self/Child is sick	Yes	No	No	No	No	No	No	No	No	No	Yes	No	No	4										4			8	Male	No	2	4	Yes	Yes
Siaya	Rarieda	600	Woman brought self	28	Primary	Married		Bus/Matatu/Motor cycle	50	30 minutes - 1 hour	Routine check up/immunization																																Yes	Yes	32	Yes	3	No
Siaya	Rarieda	600	Woman brought self	28	No education	Married		Bus/Matatu/Motor cycle	50	15 - 30 minutes	Routine check up/immunization																																Yes	Yes	24	Yes	2	No
Siaya	Rarieda	600	Woman brought self	28	Primary	Married		Bus/Matatu/Motor cycle	70	15 - 30 minutes	Routine check up/immunization																																Yes	Yes	30	Yes	3	No
Siaya	Rarieda	600	Brought child	29	Secondary	Married	Mother	Walk	0	Less than 15 minutes	Routine check up/immunization																											4	Female	No	2	5	Yes	Yes
Siaya	Rarieda	600	Brought child	29	Primary	Married	Mother	Walk	0	15 - 30 minutes	Routine check up/immunization																											0	Male	No	2	11	Yes	Yes
Siaya	Rarieda	600	Woman brought self	29	Secondary	Married		Walk	0	Less than 15 minutes	Self/Child is sick	No	No	No	No	No	No	No	No	No	No	No	No	Yes													backache and abdominal pain						Yes	Yes	32	Yes	4	Yes	32
Siaya	Rarieda	600	Brought child	30	Primary	Married	Mother	Walk	0	30 minutes - 1 hour	Routine check up/immunization																											23	Female	No	2	6	Yes	Yes
Siaya	Rarieda	600	Brought child	30	Primary	Married	Mother	Walk	0	Less than 15 minutes	Self/Child is sick	Yes	No	Yes	No	No	No	No	No	No	No	Yes	No	No	1		1								1			23	Female	No	2	4	Yes	Yes
Siaya	Rarieda	600	Woman brought self	30	No education	Married		Walk	0	Less than 15 minutes	Routine check up/immunization																																Yes	No	28	Yes	4	Yes	24
Siaya	Rarieda	600	Brought child	31	Primary	Married	Mother	Bus/Matatu/Motor cycle	100	30 minutes - 1 hour	Routine check up/immunization																											30	Female	No	2	5	Yes	Yes
Siaya	Rarieda	600	Brought child	31	Primary	Married	Mother	Bus/Matatu/Motor cycle	40	Less than 15 minutes	Self/Child is sick	Yes	No	No	Yes	Yes	Yes	No	No	Yes	No	No	No	No	5			4	3	4			4					9	Male	No	2	2	Yes	Yes
Siaya	Rarieda	600	Woman brought self	31	Primary	Married		Bus/Matatu/Motor cycle	30	15 - 30 minutes	Routine check up/immunization																																Yes	No	12	No		No
Siaya	Rarieda	600	Woman brought self	31	Secondary	Married		Bus/Matatu/Motor cycle	100	30 minutes - 1 hour	Routine check up/immunization																																Yes	Yes	20	No		No
Siaya	Rarieda	600	Brought child	32	Primary	Married	Mother	Walk	0	15 - 30 minutes	Routine check up/immunization																											26	Female	No	2	7	Yes	Yes
Siaya	Rarieda	600	Brought child	32	Primary	Married	Mother	Walk	0	15 - 30 minutes	Routine check up/immunization																											12	Male	No	2	8	Yes	Yes
Siaya	Rarieda	600	Woman brought self	32	Primary	Married		Bus/Matatu/Motor cycle	30	15 - 30 minutes	Routine check up/immunization																																Yes	Yes	32	Yes	4	Yes	20
Siaya	Rarieda	600	Woman brought self	32	Secondary	Married		Walk	0	15 - 30 minutes	Routine check up/immunization																																Yes	Yes	30	Yes	1	No
Siaya	Rarieda	600	Brought child	33	Primary	Married	Mother	Walk	0	15 - 30 minutes	Self/Child is sick	Yes	Yes	No	No	No	No	No	No	No	No	Yes	No	No	2	2									2			43	Female	No	2	4	Yes	Yes
Siaya	Rarieda	600	Brought child	33	No education	Married	Mother	Walk	0	Less than 15 minutes	Self/Child is sick	Yes	No	No	No	No	No	No	No	No	No	No	No	No	1													14	Male	No	2	8	Yes	Yes
Siaya	Rarieda	600	Brought child	34	No education	Married	Mother	Walk	0	1 - 2 hours	Self/Child is sick	Yes	Yes	Yes	No	No	No	No	No	No	No	Yes	Yes	No	5	5	5								5	5		38	Female	No	2	2	Yes	Yes
Siaya	Rarieda	600	Brought child	34	Secondary	Married	Mother	Bus/Matatu/Motor cycle	100	15 - 30 minutes	Self/Child is sick	Yes	No	No	No	No	No	No	No	No	No	No	No	No	4													31	Female	No	2	1	Yes	Yes
Siaya	Rarieda	600	Woman brought self	34	Primary	Married		Walk	0	30 minutes - 1 hour	Routine check up/immunization																																Yes	Yes	20	Yes	2	Yes	16
Siaya	Rarieda	600	Woman brought self	34	Secondary	Married		Bus/Matatu/Motor cycle	100	15 - 30 minutes	Routine check up/immunization																																Yes	Yes	8	No		Yes	6
Siaya	Rarieda	600	Brought child	37	Secondary	Married	Mother	Walk	0	30 minutes - 1 hour	Self/Child is sick	No	Yes	No	No	No	No	No	No	No	No	No	No	No		3												50	Female	No	2	3	Yes	Yes
Siaya	Rarieda	600	Brought child	37	Primary	Married	Mother	Bus/Matatu/Motor cycle	20	1 - 2 hours	Self/Child is sick	Yes	Yes	No	Yes	No	No	No	No	No	No	No	No	No	7	7		2										11	Male	No	1		Yes	Yes
Siaya	Rarieda	600	Woman brought self	37	Secondary	Married		Bus/Matatu/Motor cycle	20	15 - 30 minutes	Routine check up/immunization																																Yes	Yes	32	Yes	3	Yes	32
Siaya	Rarieda	600	Brought child	38	No education	Married	Mother	Bus/Matatu/Motor cycle	40	30 minutes - 1 hour	Routine check up/immunization																											14	Female	No	2	9	Yes	Yes
Siaya	Rarieda	600	Brought child	39	No education	Married	Mother	Walk	0	15 - 30 minutes	Routine check up/immunization																											19	Male	No	2	5	Yes	Yes
Siaya	Rarieda	600	Brought child	40	Primary	Married	Mother	Walk	0	15 - 30 minutes	Self/Child is sick	No	No	Yes	Yes	No	No	No	No	No	No	No	No	No			2	2										10	Female	No	2	3	Yes	Yes
Siaya	Rarieda	600	Woman brought self	42	Secondary	Married		Walk	0	15 - 30 minutes	Routine check up/immunization																																Yes	Yes	28	Yes	4	No
Siaya	Rarieda	600	Brought child	48	Primary	Married	Mother	Walk	0	30 minutes - 1 hour	Self/Child is sick	Yes	Yes	No	No	No	No	No	No	No	No	Yes	Yes	No	1	1									1	1		45	Female	No	1		Yes	Yes
Siaya	Rarieda	600	Brought child	55	Primary	Married	Other	Bus/Matatu/Motor cycle	100	30 minutes - 1 hour	Routine check up/immunization																											34	Male	No	2	0	Yes	No
Siaya	Rarieda	600	Brought child	66	No education	Widowed	Grandmother	Walk	0	15 - 30 minutes	Self/Child is sick	Yes	No	No	No	Yes	No	No	No	No	No	Yes	No	No	2				1						1			36	Female	No	1		Yes	Yes
Siaya	Rarieda	600
Siaya	Rarieda	600
Siaya	Gem	700	Woman brought self	14	No education	Single		Bus/Matatu/Motor cycle	60	30 minutes - 1 hour	Routine check up/immunization																																Yes	Yes	32	No		No
Siaya	Gem	700	Woman brought self	15	Primary	Single		Walk	0	30 minutes - 1 hour	Routine check up/immunization																																Yes	No	30	Yes	1	Yes	16
Siaya	Gem	700	Woman brought self	15	Primary	Single		Walk	0	30 minutes - 1 hour	Routine check up/immunization																																Yes	Yes	12	No		No
Siaya	Gem	700	Woman brought self	16	Primary	Single		Private Car/Motor cycle	0	15 - 30 minutes	Routine check up/immunization																																Yes	Yes	24	Yes	2	No
Siaya	Gem	700	Brought child	17	No education	Married	Mother	Bus/Matatu/Motor cycle	100	30 minutes - 1 hour	Self/Child is sick	Yes	Yes	No	Yes	Yes	Yes	No	No	No	No	Yes	No	No	7	3		3	3	2					2			17	Male	No	2	2	Yes	Yes
Siaya	Gem	700	Brought child	17	Primary	Married	Mother	Walk	0	15 - 30 minutes	Routine check up/immunization																											7	Female	No	1		Yes	No
Siaya	Gem	700	Woman brought self	17	Primary	Single		Walk	0	15 - 30 minutes	Routine check up/immunization																																Yes	Yes	20	No		No
Siaya	Gem	700	Woman brought self	17	Primary	Single		Walk	0	30 minutes - 1 hour	Routine check up/immunization																																Yes	Yes	32	Yes	1 2	Yes	22
Siaya	Gem	700	Woman brought self	17	Primary	Single		Walk	0	15 - 30 minutes	Routine check up/immunization																																Yes	Yes	20	Yes	1	No
Siaya	Gem	700	Brought child	18	Primary	Married	Mother	Walk	0	30 minutes - 1 hour	Self/Child is sick	Yes	Yes	No	No	No	No	No	No	No	No	No	No	No	1	2												27	Male	No	2	2	Yes	Yes
Siaya	Gem	700	Brought child	18	Primary	Single	Mother	Walk	0	15 - 30 minutes	Routine check up/immunization																											9	Female	No	2	2	Yes	Yes
Siaya	Gem	700	Woman brought self	18	Secondary	Married		Walk	0	15 - 30 minutes	Routine check up/immunization																																Yes	Yes	20	No		No
Siaya	Gem	700	Woman brought self	18	Secondary	Single		Bus/Matatu/Motor cycle	50	15 - 30 minutes	Self/Child is sick	Yes	No	No	No	No	No	No	No	No	No	Yes	Yes	No	1										1	1							Yes	Yes	24	Yes	1 2 3	No
Siaya	Gem	700	Woman brought self	18	Primary	Married		Bus/Matatu/Motor cycle	50	30 minutes - 1 hour	Routine check up/immunization																																Yes	Yes	36	Yes	1 2	Yes	17
Siaya	Gem	700	Woman brought self	18	Secondary	Single		Walk	0	15 - 30 minutes	Routine check up/immunization																																Yes	No	34	Yes	1 2 3	Yes	28
Siaya	Gem	700	Woman brought self	18	Primary	Single		Bus/Matatu/Motor cycle	100	15 - 30 minutes	Self/Child is sick	Yes	Yes	No	No	No	No	No	No	No	No	Yes	No	No	2	1									2								Yes	Yes	24	Yes	2	No
Siaya	Gem	700	Woman brought self	18	Primary	Single		Walk	0	15 - 30 minutes	Routine check up/immunization																																Yes	Yes	24	No		No
Siaya	Gem	700	Brought child	19	Primary	Married	Mother	Walk	0	15 - 30 minutes	Self/Child is sick	Yes	Yes	No	Yes	No	No	No	No	No	No	No	No	No	2	2		2										29	Female	No	2	3	Yes	Yes
Siaya	Gem	700	Brought child	19	Primary	Married	Mother	Private Car/Motor cycle	0	15 - 30 minutes	Routine check up/immunization																											23	Female	No	2	2	Yes	Yes
Siaya	Gem	700	Brought child	19	Primary	Married	Mother	Walk	0	15 - 30 minutes	Routine check up/immunization																											15	Female	No	1		Yes	No
Siaya	Gem	700	Brought child	19	No education	Married	Mother	Bus/Matatu/Motor cycle	50	15 - 30 minutes	Routine check up/immunization																											9	Male	No	2	9	Yes	Yes
Siaya	Gem	700	Woman brought self	19	Secondary	Single		Walk	0	15 - 30 minutes	Self/Child is sick	Yes	No	No	Yes	No	No	No	No	No	No	Yes	No	No	1			2							1								Yes	Yes	35	No		No
Siaya	Gem	700	Woman brought self	19	Primary	Married		Private Car/Motor cycle	0	15 - 30 minutes	Routine check up/immunization																																Yes	Yes	38	Yes	5	Yes	30
Siaya	Gem	700	Woman brought self	19	Primary	Married		Walk	0	15 - 30 minutes	Routine check up/immunization																																Yes	No	16	Yes	1	No
Siaya	Gem	700	Woman brought self	19	Primary	Single		Bus/Matatu/Motor cycle	50	15 - 30 minutes	Self/Child is sick	Yes	Yes	No	No	No	No	No	No	No	No	No	No	No	3	4																	Yes	Yes	8	No		No
Siaya	Gem	700	Woman brought self	19	Primary	Single		Bus/Matatu/Motor cycle	70	30 minutes - 1 hour	Routine check up/immunization																																Yes	Yes	12	No		No
Siaya	Gem	700	Woman brought self	19	Primary	Married		Walk	0	15 - 30 minutes	Routine check up/immunization																																Yes	Yes	32	Yes	1 2	Yes	12
Siaya	Gem	700	Woman brought self	19	Primary	Single		Bus/Matatu/Motor cycle	50	15 - 30 minutes	Routine check up/immunization																																Yes	Yes	20	Yes	1	No
Siaya	Gem	700	Woman brought self	19	Secondary	Single		Walk	0	15 - 30 minutes	Routine check up/immunization																																Yes	No	24	Yes	2	No
Siaya	Gem	700	Woman brought self	19	Secondary	Single		Walk	0	30 minutes - 1 hour	Routine check up/immunization																																Yes	Yes	21	Yes	1	No
Siaya	Gem	700	Brought child	20	Secondary	Married	Mother	Bus/Matatu/Motor cycle	100	Less than 15 minutes	Self/Child is sick	Yes	No	No	No	Yes	Yes	No	No	No	No	No	No	No	2				2	2								29	Female	No	1		Yes	Yes
Siaya	Gem	700	Brought child	20	Secondary	Single	Mother	Bus/Matatu/Motor cycle	30	15 - 30 minutes	Self/Child is sick	Yes	No	No	Yes	No	No	No	No	No	No	No	No	No	1			1										8	Male	No	2	2	Yes	No
Siaya	Gem	700	Woman brought self	20	Primary	Single		Bus/Matatu/Motor cycle	50	15 - 30 minutes	Routine check up/immunization																																Yes	Yes	12	No		Yes	10
Siaya	Gem	700	Woman brought self	20	Primary	Married		Walk	0	15 - 30 minutes	Routine check up/immunization																																Yes	Yes	12	No		No
Siaya	Gem	700	Woman brought self	20	Primary	Married		Bus/Matatu/Motor cycle	50	15 - 30 minutes	Routine check up/immunization																																Yes	No	16	No		Yes	13
Siaya	Gem	700	Woman brought self	20	Primary	Single		Walk	0	15 - 30 minutes	Routine check up/immunization																																Yes	Yes	24	Yes	1 2	No
Siaya	Gem	700	Woman brought self	20	Primary	Married		Walk	0	15 - 30 minutes	Routine check up/immunization																																Yes	Yes	12	No		No
Siaya	Gem	700	Woman brought self	20	Primary	Married		Bus/Matatu/Motor cycle	50	30 minutes - 1 hour	Routine check up/immunization																																Yes	Yes	38	Yes	1 2	No
Siaya	Gem	700	Brought child	21	Primary	Single	Mother	Private Car/Motor cycle	50	15 - 30 minutes	Self/Child is sick	Yes	No	No	No	No	No	No	No	No	Yes	Yes	No	No	2									7	3			40	Male	No	2	4	Yes	Yes
Siaya	Gem	700	Brought child	21	Primary	Married	Mother	Walk	0	15 - 30 minutes	Routine check up/immunization																											9	Female	No	2	2	Yes	Yes
Siaya	Gem	700	Woman brought self	21	Primary	Married		Walk	0	15 - 30 minutes	Routine check up/immunization																																Yes	No	36	Yes	1 2 3 4	No
Siaya	Gem	700	Woman brought self	21	Primary	Single		Walk	0	Less than 15 minutes	Routine check up/immunization																																Yes	Yes	26	Yes	1 2	No
Siaya	Gem	700	Woman brought self	21	Primary	Single		Walk	0	15 - 30 minutes	Routine check up/immunization																																Yes	Yes	12	No		No
Siaya	Gem	700	Brought child	22	Primary	Married	Mother	Bus/Matatu/Motor cycle	50	15 - 30 minutes	Self/Child is sick	Yes	No	No	Yes	No	No	No	No	No	No	No	No	No	3			2										40	Female	No	1		Yes	Yes
Siaya	Gem	700	Brought child	22	Post secondary	Single	Mother	Bus/Matatu/Motor cycle	100	15 - 30 minutes	Self/Child is sick	Yes	Yes	Yes	Yes	Yes	No	No	No	No	No	Yes	No	No	2	3	1	2	3						1			30	Male	No	2	1	Yes	Yes
Siaya	Gem	700	Brought child	22	Secondary	Married	Mother	Bus/Matatu/Motor cycle	50	15 - 30 minutes	Routine check up/immunization																											11	Male	No	1		Yes	Yes
Siaya	Gem	700	Brought child	22	Primary	Single	Mother	Bus/Matatu/Motor cycle	100	15 - 30 minutes	Routine check up/immunization																											11	Male	No	1		Yes	No
Siaya	Gem	700	Brought child	22	Primary	Married	Mother	Walk	0	30 minutes - 1 hour	Self/Child is sick	Yes	Yes	No	Yes	Yes	Yes	No	No	No	No	No	No	No	2	2		1	2	2								9	Female	No	2	2	Yes	Yes
Siaya	Gem	700	Brought child	22	Secondary	Single	Mother	Walk	0	30 minutes - 1 hour	Routine check up/immunization																											3	Male	No	1		Yes	No
Siaya	Gem	700	Woman brought self	22	Primary	Single		Walk	0	30 minutes - 1 hour	Self/Child is sick	Yes	Yes	No	Yes	No	No	No	No	Yes	No	No	No	No	3	2		2					2										Yes	Yes	12	No		No
Siaya	Gem	700	Woman brought self	22	Primary	Married		Walk	0	30 minutes - 1 hour	Routine check up/immunization																																Yes	Yes	16	No		No
Siaya	Gem	700	Woman brought self	22	Primary	Married		Bus/Matatu/Motor cycle	50	15 - 30 minutes	Self/Child is sick	Yes	Yes	No	No	No	No	No	No	No	No	No	No	No	2	2																	Yes	No	12	No		No
Siaya	Gem	700	Woman brought self	22	Secondary	Married		Bus/Matatu/Motor cycle	50	15 - 30 minutes	Routine check up/immunization																																Yes	No	20	Yes	2	No
Siaya	Gem	700	Brought child	23	Primary	Married	Mother	Walk	0	30 minutes - 1 hour	Self/Child is sick	Yes	Yes	No	Yes	Yes	No	No	No	No	No	Yes	No	No	3	10		2	3						2			25	Female	No	2	1	Yes	Yes
Siaya	Gem	700	Brought child	23	Post secondary	Married	Mother	Walk	0	Less than 15 minutes	Self/Child is sick	Yes	Yes	No	Yes	Yes	No	No	No	No	No	Yes	No	No	2	2		2	1						2			10	Male	No	2	2	Yes	Yes
Siaya	Gem	700	Brought child	23	Primary	Married	Mother	Walk	0	Less than 15 minutes	Self/Child is sick	Yes	Yes	No	No	No	Yes	No	No	Yes	No	Yes	No	Yes	2	3				2			2		2		Eyes iinfection	9	Male	No	2	2	Yes	Yes
Siaya	Gem	700	Brought child	23	Secondary	Married	Mother	Walk	0	15 - 30 minutes	Routine check up/immunization																											4	Male	No	2	5	Yes	Yes
Siaya	Gem	700	Woman brought self	23	Secondary	Single		Walk	0	15 - 30 minutes	Routine check up/immunization																																Yes	Yes	8	No		Yes	7
Siaya	Gem	700	Woman brought self	23	Primary	Married		Bus/Matatu/Motor cycle	50	15 - 30 minutes	Routine check up/immunization																																Yes	Yes	32	Yes	1 2 3 4	No
Siaya	Gem	700	Brought child	24	Secondary	Single	Sibling	Walk	0	30 minutes - 1 hour	Self/Child is sick	Yes	Yes	No	No	Yes	No	No	No	No	No	No	No	No	2	2			2									51	Female	No	1		Yes	Yes
Siaya	Gem	700	Brought child	24	Secondary	Married	Mother	Walk	0	30 minutes - 1 hour	Routine check up/immunization																											8	Male	No	2	2	Yes	No
Siaya	Gem	700	Brought child	24	Secondary	Married	Mother	Walk	0	30 minutes - 1 hour	Routine check up/immunization																											8	Female	No	2	2	Yes	No
Siaya	Gem	700	Brought child	24	Secondary	Married	Mother	Walk	0	15 - 30 minutes	Routine check up/immunization																											6	Female	No	1		Yes	No
Siaya	Gem	700	Brought child	24	Secondary	Single	Mother	Walk	0	15 - 30 minutes	Self/Child is sick	Yes	Yes	No	No	Yes	Yes	No	Yes	Yes	No	No	No	No	2	2			2	2		2	2					5	Male	No	2	2	Yes	Yes
Siaya	Gem	700	Brought child	24	Primary	Single	Mother	Walk	0	15 - 30 minutes	Self/Child is sick	Yes	No	No	Yes	No	No	No	No	No	No	No	No	No	3			2										4	Female	No	1		Yes	Yes
Siaya	Gem	700	Woman brought self	24	Primary	Married		Walk	0	15 - 30 minutes	Routine check up/immunization																																Yes	Yes	16	No		No
Siaya	Gem	700	Woman brought self	24	Primary	Married		Walk	0	30 minutes - 1 hour	Routine check up/immunization																																Yes	Yes	24	No		No
Siaya	Gem	700	Woman brought self	24	Primary	Married		Walk	0	30 minutes - 1 hour	Routine check up/immunization																																Yes	Yes	16	No		Yes	5
Siaya	Gem	700	Brought child	25	Primary	Married	Mother	Walk	0	15 - 30 minutes	Routine check up/immunization																											9	Female	No	2	1	Yes	No
Siaya	Gem	700	Brought child	25	Primary	Married	Mother	Walk	0	30 minutes - 1 hour	Routine check up/immunization																											9	Female	No	2	2	Yes	No
Siaya	Gem	700	Brought child	25	Primary	Married	Mother	Walk	0	15 - 30 minutes	Self/Child is sick	Yes	Yes	No	No	No	No	No	No	No	No	No	No	No	2	2												6	Male	No	1		Yes	Yes
Siaya	Gem	700	Woman brought self	25	Secondary	Married		Walk	0	1 - 2 hours	Routine check up/immunization																																Yes	No	32	Yes	3	No
Siaya	Gem	700	Brought child	26	Secondary	Married	Mother	Bus/Matatu/Motor cycle	50	15 - 30 minutes	Routine check up/immunization																											52	Male	No	1		Yes	No
Siaya	Gem	700	Brought child	26	Primary	Married	Mother	Bus/Matatu/Motor cycle	50	15 - 30 minutes	Self/Child is sick	Yes	Yes	No	No	No	No	No	No	Yes	No	No	No	No	2	2							2					22	Female	No	1		Yes	Yes
Siaya	Gem	700	Brought child	26	Post secondary	Married	Mother	Walk	0	Less than 15 minutes	Self/Child is sick	No	No	No	No	No	No	No	No	No	Yes	No	No	No										14				11	Female	No	2	2	Yes	Yes
Siaya	Gem	700	Woman brought self	26	Primary	Married		Walk	0	15 - 30 minutes	Routine check up/immunization																																Yes	No	36	Yes	6	No
Siaya	Gem	700	Woman brought self	26	Primary	Married		Walk	0	30 minutes - 1 hour	Routine check up/immunization																																Yes	No	36	Yes	6	No
Siaya	Gem	700	Brought child	27	Primary	Married	Mother	Walk	0	30 minutes - 1 hour	Self/Child is sick	Yes	No	No	No	Yes	No	No	No	No	No	Yes	No	No	1				1						1			29	Male	No	1		Yes	Yes
Siaya	Gem	700	Brought child	27	Primary	Married	Mother	Bus/Matatu/Motor cycle	50	15 - 30 minutes	Self/Child is sick	Yes	No	No	Yes	No	No	No	No	No	No	Yes	No	No	2			1							2			12	Male	No	1		Yes	Yes
Siaya	Gem	700	Brought child	27	Primary	Single	Mother	Bus/Matatu/Motor cycle	50	30 minutes - 1 hour	Routine check up/immunization																											11	Female	No	1		Yes	No
Siaya	Gem	700	Brought child	27	Primary	Married	Mother	Walk	0	15 - 30 minutes	Routine check up/immunization																											7	Female	No	1		Yes	Yes
Siaya	Gem	700	Woman brought self	27	Primary	Married		Walk	0	1 - 2 hours	Routine check up/immunization																																Yes	Yes	32	No		No
Siaya	Gem	700	Brought child	28	Secondary	Married	Mother	Bus/Matatu/Motor cycle	50	15 - 30 minutes	Routine check up/immunization																											59	Male	No	1		Yes	Yes
Siaya	Gem	700	Brought child	28	Primary	Married	Mother	Walk	0	15 - 30 minutes	Self/Child is sick	Yes	Yes	No	No	Yes	No	No	No	No	No	No	No	No	2	3			1									54	Female	No	2	2	Yes	Yes
Siaya	Gem	700	Brought child	28	Primary	Married	Mother	Walk	0	30 minutes - 1 hour	Self/Child is sick	Yes	Yes	No	Yes	No	No	No	No	No	No	Yes	No	No	1	3		1							2			45	Female	No	1		Yes	Yes
Siaya	Gem	700	Brought child	28	Primary	Married	Mother	Walk	0	15 - 30 minutes	Self/Child is sick	Yes	Yes	No	No	Yes	No	No	No	No	No	No	No	No	2	1			2									42	Male	No	1		Yes	Yes
Siaya	Gem	700	Woman brought self	28	Primary	Married		Walk	0	15 - 30 minutes	Routine check up/immunization																																Yes	Yes	28	Yes	1 2 3	No
Siaya	Gem	700	Woman brought self	28	Secondary	Married		Walk	0	15 - 30 minutes	Routine check up/immunization																																Yes	No	29	Yes	3	Yes	24
Siaya	Gem	700	Woman brought self	28	No education	Married		Walk	0	30 minutes - 1 hour	Self/Child is sick	Yes	No	No	Yes	No	No	No	No	No	No	Yes	No	No	3			3							2								Yes	Yes	36	Yes	1	Yes	16
Siaya	Gem	700	Brought child	29	Primary	Married	Mother	Walk	0	15 - 30 minutes	Self/Child is sick	No	Yes	No	No	No	No	No	No	No	Yes	No	No	No		3								5				31	Female	No	1		Yes	Yes
Siaya	Gem	700	Brought child	29	Secondary	Married	Mother	Walk	0	30 minutes - 1 hour	Routine check up/immunization																											11	Male	No	1		Yes	Yes
Siaya	Gem	700	Woman brought self	29	No education	Married		Walk	0	30 minutes - 1 hour	Routine check up/immunization																																Yes	Yes	38	Yes	1 2 3 4	Yes	24
Siaya	Gem	700	Woman brought self	29	Primary	Married		Walk	0	15 - 30 minutes	Routine check up/immunization																																Yes	No	20	No		No
Siaya	Gem	700	Woman brought self	29	Primary	Married		Walk	0	30 minutes - 1 hour	Routine check up/immunization																																Yes	No	16	No		No
Siaya	Gem	700	Brought child	30	Primary	Married	Mother	Bus/Matatu/Motor cycle	40	15 - 30 minutes	Self/Child is sick	Yes	Yes	No	Yes	Yes	Yes	No	No	Yes	No	Yes	No	No	3	3		3	2	11			11		2			52	Female	No	2	1	Yes	Yes
Siaya	Gem	700	Brought child	30	No education	Married	Mother	Walk	0	15 - 30 minutes	Self/Child is sick	Yes	No	No	No	No	No	No	No	No	No	No	No	No	3													22	Female	No	2	2	Yes	Yes
Siaya	Gem	700	Brought child	30	Primary	Married	Mother	Bicycle	40	15 - 30 minutes	Routine check up/immunization																											14	Female	No	2	2	Yes	No
Siaya	Gem	700	Woman brought self	30	No education	Married		Walk	0	15 - 30 minutes	Routine check up/immunization																																Yes	Yes	24	Yes	1 2	No
Siaya	Gem	700	Woman brought self	30	Primary	Married		Walk	0	15 - 30 minutes	Routine check up/immunization																																Yes	No	20	Yes	1 2	No
Siaya	Gem	700	Woman brought self	30	Secondary	Married		Bus/Matatu/Motor cycle	50	15 - 30 minutes	Routine check up/immunization																																Yes	Yes	36	Yes	1 2 3	No
Siaya	Gem	700	Brought child	31	Secondary	Married	Mother	Bus/Matatu/Motor cycle	100	15 - 30 minutes	Self/Child is sick	Yes	No	No	No	No	No	No	No	No	No	Yes	Yes	No	2										2	1		49	Male	No	1		Yes	Yes
Siaya	Gem	700	Woman brought self	31	Primary	Married		Walk	0	15 - 30 minutes	Routine check up/immunization																																Yes	Yes	38	Yes	1 2 3 4 5 6	No
Siaya	Gem	700	Woman brought self	31	Primary	Married		Walk	0	15 - 30 minutes	Routine check up/immunization																																Yes	No	38	No		No
Siaya	Gem	700	Brought child	32	Primary	Married	Mother	Bus/Matatu/Motor cycle	50	15 - 30 minutes	Self/Child is sick	Yes	Yes	No	No	Yes	No	No	Yes	Yes	No	Yes	No	No	3	7			1			1	2		2			46	Male	No	2	2	Yes	Yes
Siaya	Gem	700	Brought child	32	Primary	Married	Mother	Walk	0	15 - 30 minutes	Self/Child is sick	Yes	Yes	No	No	No	No	No	No	No	No	No	No	No	4	4												32	Female	No	2	3	Yes	Yes
Siaya	Gem	700	Brought child	32	Primary	Married	Mother	Walk	0	15 - 30 minutes	Self/Child is sick	Yes	No	No	Yes	No	No	No	No	No	No	No	No	No	2			1										29	Male	No	1		Yes	Yes
Siaya	Gem	700	Woman brought self	32	Secondary	Married		Bus/Matatu/Motor cycle	50	Less than 15 minutes	Self/Child is sick	Yes	Yes	No	No	No	No	No	No	No	No	No	No	No	2	2																	Yes	Yes	16	No		No
Siaya	Gem	700	Brought child	33	Primary	Married	Mother	Bus/Matatu/Motor cycle	100	15 - 30 minutes	Self/Child is sick	Yes	No	No	Yes	No	No	No	No	No	No	Yes	No	No	1			2							1			39	Male	No	1		Yes	Yes
Siaya	Gem	700	Brought child	33	Primary	Married	Mother	Walk	0	15 - 30 minutes	Routine check up/immunization																											27	Female	No	2	2	Yes	No
Siaya	Gem	700	Brought child	33	No education	Married	Mother	Walk	0	15 - 30 minutes	Routine check up/immunization																											10	Female	No	2	2	Yes	Yes
Siaya	Gem	700	Woman brought self	33	Primary	Married		Walk	0	15 - 30 minutes	Routine check up/immunization																																Yes	No	38	Yes	3 4	No
Siaya	Gem	700	Brought child	34	Primary	Married	Mother	Walk	0	30 minutes - 1 hour	Self/Child is sick	Yes	Yes	No	No	Yes	No	No	No	No	No	Yes	No	Yes	1	3			1						2		Eye problem	41	Male	No	2	1	Yes	Yes
Siaya	Gem	700	Brought child	34	Primary	Married	Mother	Bus/Matatu/Motor cycle	50	15 - 30 minutes	Self/Child is sick	Yes	Yes	No	No	No	Yes	No	No	No	No	No	No	No	3	3				3								24	Male	No	1		Yes	Yes
Siaya	Gem	700	Brought child	34	Primary	Married	Mother	Walk	0	30 minutes - 1 hour	Self/Child is sick	Yes	Yes	No	No	No	No	No	No	No	No	No	No	No	3	3												11	Male	No	2	2	Yes	Yes
Siaya	Gem	700	Brought child	36	Primary	Married	Mother	Bus/Matatu/Motor cycle	100	15 - 30 minutes	Routine check up/immunization																											10	Male	No	1		Yes	No
Siaya	Gem	700	Woman brought self	36	Primary	Married		Bus/Matatu/Motor cycle	50	15 - 30 minutes	Routine check up/immunization																																Yes	No	26	Yes	1 2 3	No
Siaya	Gem	700	Woman brought self	36	No education	Married		Walk	0	15 - 30 minutes	Routine check up/immunization																																Yes	Yes	28	Yes	1 2 3	No
Siaya	Gem	700	Brought child	37	Secondary	Married	Father	Bus/Matatu/Motor cycle	50	15 - 30 minutes	Self/Child is sick	No	Yes	No	No	No	Yes	No	No	No	No	No	No	No		2				2								42	Female	No	1		Yes	No
Siaya	Gem	700	Brought child	37	Secondary	Married	Mother	Bus/Matatu/Motor cycle	100	15 - 30 minutes	Self/Child is sick	Yes	No	No	Yes	Yes	No	No	No	No	No	No	No	No	2			2	1									8	Male	No	1		Yes	Yes
Siaya	Gem	700	Woman brought self	37	Primary	Married		Walk	0	15 - 30 minutes	Routine check up/immunization																																Yes	Yes	20	Yes	1	No
Siaya	Gem	700	Brought child	38	No education	Married	Grandmother	Walk	0	Less than 15 minutes	Self/Child is sick	Yes	Yes	No	No	Yes	No	No	No	No	No	Yes	No	Yes	3	3			2						2		Eye infection	19	Male	No	2	2	Yes	Yes
Siaya	Gem	700	Brought child	38	Primary	Married	Mother	Walk	0	15 - 30 minutes	Self/Child is sick	Yes	No	No	No	No	Yes	No	No	No	No	No	No	No	1					1								10	Male	No	2	2	Yes	No
Siaya	Gem	700	Woman brought self	39	No education	Married		Walk	0	30 minutes - 1 hour	Routine check up/immunization																																Yes	Yes	32	Yes	1	Yes	24
Siaya	Gem	700	Woman brought self	39	Primary	Married		Walk	0	30 minutes - 1 hour	Routine check up/immunization																																Yes	Yes	32	Yes	1	Yes	24
Siaya	Gem	700	Woman brought self	40	Primary	Married		Walk	0	15 - 30 minutes	Routine check up/immunization																																Yes	No	20	Yes	1 2	No
Siaya	Gem	700	Woman brought self	41	Primary	Married		Walk	0	15 - 30 minutes	Routine check up/immunization																																Yes	Yes	28	No		No
Siaya	Gem	700	Brought child	45	Primary	Married	Grandmother	Bus/Matatu/Motor cycle	50	15 - 30 minutes	Self/Child is sick	Yes	No	No	No	Yes	Yes	No	No	No	No	No	No	No	1				1	1								24	Male	No	1		Yes	Yes
Siaya	Gem	700	Brought child	46	No education	Married	Mother	Walk	0	15 - 30 minutes	Self/Child is sick	Yes	Yes	No	No	No	No	No	No	No	No	Yes	No	No	3	3									3			42	Male	No	1		Yes	Yes
Siaya	Gem	700	Brought child	54	No education	Married	Grandmother	Walk	0	30 minutes - 1 hour	Self/Child is sick	Yes	Yes	No	Yes	Yes	Yes	No	No	No	No	Yes	No	No	3	2		1	2	2					2			29	Male	No	2	1	Yes	Yes
Siaya	Gem	700
Siaya	Gem	700
Siaya	Gem	700
Siaya	Ugenya	800	Brought child	1	Primary	Married	Mother	Walk	0	1 - 2 hours	Self/Child is sick	Yes	No	No	No	Yes	No	No	No	No	No	No	No	No	1				1									14	Male	No	2	3	Yes	Yes
Siaya	Ugenya	800	Woman brought self	16	Secondary	Single		Bus/Matatu/Motor cycle	50	15 - 30 minutes	Routine check up/immunization																																Yes	Yes	28	Yes	3	No
Siaya	Ugenya	800	Woman brought self	16	Primary	Married		Walk	0	Less than 15 minutes	Self/Child is sick	Yes	No	No	Yes	No	No	No	No	Yes	No	No	Yes	No	60			7					30			7							Yes	Yes	35	Yes	4	No
Siaya	Ugenya	800	Brought child	17	No education	Married	Mother	Walk	0	15 - 30 minutes	Routine check up/immunization																											24	Male	No	2	3	Yes	Yes
Siaya	Ugenya	800	Brought child	17	Primary	Single	Mother	Bus/Matatu/Motor cycle	50	15 - 30 minutes	Self/Child is sick	Yes	No	No	No	Yes	No	No	No	No	No	No	No	No	1				1									19	Male	No	2	5	Yes	Yes
Siaya	Ugenya	800	Brought child	17	Secondary	Single	Mother	Walk	0	15 - 30 minutes	Self/Child is sick	Yes	Yes	No	No	No	No	No	No	No	No	No	No	No	1	1												10	Female	No	2	3	Yes	Yes
Siaya	Ugenya	800	Woman brought self	17	Primary	Single		Bus/Matatu/Motor cycle	50	15 - 30 minutes	Routine check up/immunization																																Yes	No	32	Yes	5	Yes	32
Siaya	Ugenya	800	Woman brought self	17	Primary	Married		Bus/Matatu/Motor cycle	70	Less than 15 minutes	Routine check up/immunization																																Yes	Yes	20	Yes	1	Yes	16
Siaya	Ugenya	800	Woman brought self	17	Primary	Single		Walk	0	15 - 30 minutes	Routine check up/immunization																																Yes	Yes	20	No		No
Siaya	Ugenya	800	Brought child	18	Secondary	Married	Mother	Walk	0	Less than 15 minutes	Self/Child is sick	Yes	No	No	Yes	No	No	No	No	No	No	No	No	No	1			1										44	Female	No	2	2	Yes	Yes
Siaya	Ugenya	800	Brought child	18	Secondary	Single	Mother	Bus/Matatu/Motor cycle	20	Less than 15 minutes	Self/Child is sick	Yes	Yes	Yes	Yes	Yes	No	No	Yes	No	No	Yes	Yes	No	2	7	2	3	2			2			2	3		40	Male	No	2	3	Yes	Yes
Siaya	Ugenya	800	Brought child	18	Primary	Single	Mother	Private Car/Motor cycle	0	15 - 30 minutes	Self/Child is sick	Yes	Yes	No	Yes	No	Yes	No	No	No	Yes	Yes	No	No	2	2		3		7				30	2			21	Female	No	2	3	Yes	Yes
Siaya	Ugenya	800	Woman brought self	18	Secondary	Single		Bus/Matatu/Motor cycle	50	15 - 30 minutes	Routine check up/immunization																																Yes	Yes	16	No		No
Siaya	Ugenya	800	Woman brought self	18	Primary	Single		Walk	0	30 minutes - 1 hour	Routine check up/immunization																																Yes	No	28	Yes	3	No
Siaya	Ugenya	800	Woman brought self	18	Primary	Single		Private Car/Motor cycle	0	15 - 30 minutes	Routine check up/immunization																																Yes	Yes	32	Yes	5	Yes	28
Siaya	Ugenya	800	Brought child	19	Primary	Married	Mother	Bus/Matatu/Motor cycle	50	15 - 30 minutes	Self/Child is sick	Yes	Yes	No	No	No	No	No	No	No	No	No	No	No	1	1												21	Female	No	2	8	Yes	Yes
Siaya	Ugenya	800	Brought child	19	Primary	Married	Mother	Walk	0	Less than 15 minutes	Self/Child is sick	Yes	No	No	Yes	No	No	No	No	No	No	No	Yes	No	1			1								1		4	Female	No	2	6	Yes	Yes
Siaya	Ugenya	800	Woman brought self	19	Primary	Married		Walk	0	30 minutes - 1 hour	Self/Child is sick	No	Yes	Yes	Yes	No	No	No	No	Yes	No	Yes	No	No		20	5	20							4								Yes	Yes	32	No		Yes	1
Siaya	Ugenya	800	Woman brought self	19	Primary	Single		Walk	0	15 - 30 minutes	Routine check up/immunization																																Yes	Yes	24	Yes	3	No
Siaya	Ugenya	800	Woman brought self	19	Primary	Single		Walk	0	Less than 15 minutes	Routine check up/immunization																																Yes	Yes	8	No		No
Siaya	Ugenya	800	Woman brought self	19	Primary	Married		Private Car/Motor cycle	0	15 - 30 minutes	Routine check up/immunization																																Yes	Yes	16	No		No
Siaya	Ugenya	800	Woman brought self	19	Secondary	Single		Bus/Matatu/Motor cycle	50	30 minutes - 1 hour	Self/Child is sick	Yes	No	No	Yes	Yes	No	No	No	No	No	No	No	No	1			1	2														Yes	Yes	12	No		Yes	12
Siaya	Ugenya	800	Brought child	20	Primary	Married	Mother	Bus/Matatu/Motor cycle	50	15 - 30 minutes	Self/Child is sick	Yes	Yes	No	Yes	No	No	No	No	No	No	No	No	No	1	1		2										29	Male	No	2	3	Yes	Yes
Siaya	Ugenya	800	Brought child	20	Secondary	Married	Mother	Bus/Matatu/Motor cycle	50	15 - 30 minutes	Self/Child is sick	Yes	Yes	Yes	Yes	Yes	No	No	No	Yes	No	Yes	Yes	No	2	3	1	2	2				2		2	2		24	Male	No	2	3	Yes	Yes
Siaya	Ugenya	800	Brought child	20	Secondary	Single	Mother	Bus/Matatu/Motor cycle	70	15 - 30 minutes	Self/Child is sick	Yes	Yes	No	No	No	No	No	No	No	No	No	No	No	1	1												12	Male	No	2	9	Yes	Yes
Siaya	Ugenya	800	Woman brought self	20	Secondary	Single		Bus/Matatu/Motor cycle	50	15 - 30 minutes	Self/Child is sick	Yes	No	No	No	No	No	No	No	No	No	No	Yes	No	1											1							Yes	Yes	12	No		No
Siaya	Ugenya	800	Woman brought self	20	Secondary	Married		Private Car/Motor cycle	0	15 - 30 minutes	Routine check up/immunization																																Yes	No	5	No		No
Siaya	Ugenya	800	Brought child	21	Primary	Married	Mother	Walk	0	15 - 30 minutes	Self/Child is sick	Yes	No	No	No	No	No	No	No	No	No	No	No	No	1													50	Female	No	2	3	Yes	Yes
Siaya	Ugenya	800	Woman brought self	21	Secondary	Single		Walk	0	Less than 15 minutes	Self/Child is sick	Yes	No	No	No	Yes	No	No	No	No	No	No	No	No	1				2														Yes	Yes	28	Yes	3	No
Siaya	Ugenya	800	Woman brought self	21	Primary	Married		Walk	0	30 minutes - 1 hour	Routine check up/immunization																																Yes	Yes	12	No		No
Siaya	Ugenya	800	Woman brought self	21	Secondary	Single		Bus/Matatu/Motor cycle	50	15 - 30 minutes	Self/Child is sick	Yes	Yes	No	Yes	No	No	No	No	Yes	No	Yes	Yes	No	2	2		2					2		2	2							Yes	Yes	18	No		No
Siaya	Ugenya	800	Brought child	22	Primary	Married	Mother	Bus/Matatu/Motor cycle	50	15 - 30 minutes	Self/Child is sick	Yes	Yes	Yes	Yes	No	No	No	No	Yes	No	Yes	No	No	4	4	4	4					4		4			4	Male	No	2	2	Yes	Yes
Siaya	Ugenya	800	Woman brought self	22	Secondary	Married		Bus/Matatu/Motor cycle	70	15 - 30 minutes	Routine check up/immunization																																Yes	Yes	20	No		No
Siaya	Ugenya	800	Woman brought self	22	Secondary	Married		Walk	0	Less than 15 minutes	Routine check up/immunization																																Yes	Yes	12	No		Yes	10
Siaya	Ugenya	800	Woman brought self	22	Secondary	Married		Walk	0	Less than 15 minutes	Routine check up/immunization																																Yes	Yes	28	Yes	4	Yes	16
Siaya	Ugenya	800	Woman brought self	22	Primary	Married		Walk	0	Less than 15 minutes	Self/Child is sick	Yes	No	No	No	No	No	No	No	No	No	No	Yes	No	1											1							Yes	Yes	12	No		Yes	8
Siaya	Ugenya	800	Woman brought self	22	Primary	Single		Bus/Matatu/Motor cycle	0	30 minutes - 1 hour	Self/Child is sick	Yes	Yes	No	Yes	No	No	No	No	Yes	No	Yes	Yes	No	2	2		2					2		2	2							Yes	Yes	18	No		No
Siaya	Ugenya	800	Brought child	23	Primary	Married	Mother	Walk	0	15 - 30 minutes	Self/Child is sick	Yes	Yes	No	Yes	Yes	Yes	No	No	Yes	No	No	No	No	2	7			1	1			2					49	Male	No	2	2	Yes	Yes
Siaya	Ugenya	800	Brought child	23	Primary	Married	Mother	Bus/Matatu/Motor cycle	50	15 - 30 minutes	Self/Child is sick	Yes	Yes	Yes	Yes	No	No	No	No	Yes	Yes	Yes	Yes	No	2	2	3	2					2		2	2		38	Male	No	2	2	Yes	Yes
Siaya	Ugenya	800	Brought child	23	Primary	Married	Mother	Walk	0	15 - 30 minutes	Self/Child is sick	Yes	No	No	Yes	No	No	No	No	No	No	No	No	No	1			2										33	Female	No	2	3	Yes	Yes
Siaya	Ugenya	800	Brought child	23	Primary	Married	Mother	Walk	0	30 minutes - 1 hour	Self/Child is sick	Yes	Yes	Yes	Yes	Yes	No	No	No	No	Yes	No	Yes	No	2	3	2	2						7		2		19	Male	No	1		Yes	Yes
Siaya	Ugenya	800	Woman brought self	23	Secondary	Single		Walk	0	15 - 30 minutes	Routine check up/immunization																																Yes	No	20	No		No
Siaya	Ugenya	800	Woman brought self	23	Secondary	Married		Bus/Matatu/Motor cycle	50	15 - 30 minutes	Self/Child is sick	Yes	No	No	Yes	Yes	No	No	No	No	No	No	No	No	1			2	2														Yes	Yes	28	Yes	4	No
Siaya	Ugenya	800	Brought child	24	Primary	Married	Mother	Bus/Matatu/Motor cycle	50	15 - 30 minutes	Self/Child is sick	Yes	Yes	No	No	No	No	No	No	No	No	No	No	No	1	2												56	Male	No	2	4	Yes	Yes
Siaya	Ugenya	800	Brought child	24	No education	Married	Mother	Walk	0	15 - 30 minutes	Self/Child is sick	Yes	Yes	Yes	Yes	Yes	No	No	No	Yes	Yes	Yes	Yes	No	14	2	6		2				3		14			46	Female	No	2	6	Yes	Yes
Siaya	Ugenya	800	Brought child	24	Primary	Married	Mother	Bus/Matatu/Motor cycle	50	15 - 30 minutes	Self/Child is sick	Yes	Yes	No	Yes	No	No	No	No	No	No	No	No	No	1	2		1										46	Female	No	2	3	Yes	Yes
Siaya	Ugenya	800	Brought child	24	Secondary	Married	Mother	Bus/Matatu/Motor cycle	70	30 minutes - 1 hour	Self/Child is sick	Yes	No	No	Yes	No	No	No	No	No	No	No	No	No	1			1										17	Female	No	2	2	Yes	Yes
Siaya	Ugenya	800	Brought child	24	Primary	Married	Mother	Walk	0	Less than 15 minutes	Self/Child is sick	Yes	No	No	No	No	No	No	No	No	No	No	No	No	1													7	Female	No	2	8	Yes	Yes
Siaya	Ugenya	800	Woman brought self	24	Secondary	Single		Bus/Matatu/Motor cycle	50	15 - 30 minutes	Self/Child is sick	Yes	No	No	No	Yes	No	No	No	No	No	No	No	No	1				3														Yes	Yes	12	No		No
Siaya	Ugenya	800	Woman brought self	24	No education	Married		Walk	0	15 - 30 minutes	Routine check up/immunization																																Yes	No	10	No		No
Siaya	Ugenya	800	Woman brought self	24	Secondary	Married		Bus/Matatu/Motor cycle	50	15 - 30 minutes	Routine check up/immunization																																Yes	Yes	20	No		No
Siaya	Ugenya	800	Woman brought self	24	Primary	Married		Bus/Matatu/Motor cycle	70	15 - 30 minutes	Self/Child is sick	Yes	No	No	No	No	No	No	No	Yes	No	No	Yes	No	1								1			1							Yes	Yes	23	No		No
Siaya	Ugenya	800	Woman brought self	24	Secondary	Single		Bus/Matatu/Motor cycle	50	15 - 30 minutes	Self/Child is sick	Yes	No	No	Yes	Yes	No	No	No	No	No	No	No	No	1			2	2														Yes	Yes	24	Yes	2	No
Siaya	Ugenya	800	Brought child	25	Primary	Married	Mother	Walk	0	15 - 30 minutes	Self/Child is sick	Yes	Yes	Yes	Yes	No	No	No	No	No	No	Yes	Yes	No	2	3	2	2							2	2		38	Male	No	2	4	Yes	Yes
Siaya	Ugenya	800	Brought child	25	Secondary	Married	Mother	Bus/Matatu/Motor cycle	200	30 minutes - 1 hour	Self/Child is sick	Yes	Yes	Yes	Yes	No	Yes	No	No	Yes	No	Yes	Yes	No	2	2	3	7		2			3		1	7		13	Male	No	2	2	Yes	Yes
Siaya	Ugenya	800	Woman brought self	25	Post secondary	Married		Bus/Matatu/Motor cycle	50	15 - 30 minutes	Self/Child is sick	Yes	No	No	No	No	No	No	No	Yes	No	Yes	Yes	No	2								2		2	2							Yes	Yes	5	No		No
Siaya	Ugenya	800	Woman brought self	25	Primary	Married		Bus/Matatu/Motor cycle	70	30 minutes - 1 hour	Routine check up/immunization																																Yes	Yes	24	Yes	2	No
Siaya	Ugenya	800	Woman brought self	25	Secondary	Single		Walk	0	15 - 30 minutes	Routine check up/immunization																																Yes	Yes	24	Yes	3	Yes	24
Siaya	Ugenya	800	Woman brought self	25	Primary	Married		Bus/Matatu/Motor cycle	200	30 minutes - 1 hour	Routine check up/immunization																																Yes	Yes	24	No		No
Siaya	Ugenya	800	Brought child	26	Secondary	Married	Mother	Private Car/Motor cycle	0	30 minutes - 1 hour	Self/Child is sick	Yes	Yes	Yes	Yes	No	No	No	No	No	No	Yes	Yes	No	2	3	2	2							2	2		10	Male	No	2	4	Yes	Yes
Siaya	Ugenya	800	Woman brought self	26	Primary	Married		Walk	0	15 - 30 minutes	Routine check up/immunization																																Yes	Yes	8	No		No
Siaya	Ugenya	800	Woman brought self	26	Secondary	Single		Bus/Matatu/Motor cycle	50	30 minutes - 1 hour	Self/Child is sick	Yes	No	No	No	Yes	No	No	No	No	No	No	No	No	1				3														Yes	Yes	24	Yes	2	No
Siaya	Ugenya	800	Woman brought self	26	Primary	Married		Bus/Matatu/Motor cycle	50	15 - 30 minutes	Routine check up/immunization																																Yes	No	24	Yes	1	No
Siaya	Ugenya	800	Brought child	27	Secondary	Married	Mother	Bus/Matatu/Motor cycle	50	15 - 30 minutes	Routine check up/immunization																											55	Female	No	2	4	Yes	Yes
Siaya	Ugenya	800	Brought child	27	Secondary	Married	Mother	Bus/Matatu/Motor cycle	50	15 - 30 minutes	Routine check up/immunization																											36	Female	No	2	4	Yes	Yes
Siaya	Ugenya	800	Brought child	27	Secondary	Married	Father	Bus/Matatu/Motor cycle	50	30 minutes - 1 hour	Self/Child is sick	Yes	Yes	No	No	No	No	No	No	No	No	No	No	No	1	2												36	Male	No	2	3	Yes	Yes
Siaya	Ugenya	800	Brought child	27	Primary	Married	Mother	Bus/Matatu/Motor cycle	50	15 - 30 minutes	Self/Child is sick	Yes	Yes	No	Yes	No	No	No	No	No	No	No	No	No	1	1		1										36	Female	No	2	4	Yes	Yes
Siaya	Ugenya	800	Woman brought self	27	Secondary	Married		Walk	0	15 - 30 minutes	Self/Child is sick	Yes	Yes	No	No	No	No	No	No	No	No	No	No	No	1	2																	Yes	Yes	16	Yes	1	No
Siaya	Ugenya	800	Woman brought self	27	Secondary	Married		Walk	0	15 - 30 minutes	Routine check up/immunization																																Yes	No	28	Yes	3	No
Siaya	Ugenya	800	Woman brought self	27	Primary	Married		Walk	0	Less than 15 minutes	Self/Child is sick	Yes	No	No	No	Yes	No	No	No	No	No	No	No	No	1				2														Yes	Yes	28	Yes	2	No
Siaya	Ugenya	800	Woman brought self	27	Secondary	Married		Bus/Matatu/Motor cycle	150	30 minutes - 1 hour	Self/Child is sick	Yes	Yes	No	Yes	Yes	Yes	No	No	Yes	No	Yes	Yes	No	2	2		2	1	2			2		2	2							Yes	Yes	20	Yes	1	No
Siaya	Ugenya	800	Woman brought self	27	Secondary	Single		Bus/Matatu/Motor cycle	70	30 minutes - 1 hour	Self/Child is sick	Yes	Yes	No	Yes	Yes	No	No	No	No	No	No	No	No	1	2		2	2														Yes	Yes	12	No		No
Siaya	Ugenya	800	Brought child	28	Primary	Married	Mother	Walk	0	15 - 30 minutes	Self/Child is sick	Yes	Yes	No	Yes	No	No	No	No	No	No	No	No	No	1	2		1										37	Male	No	2	6	Yes	Yes
Siaya	Ugenya	800	Brought child	29	Primary	Married	Mother	Walk	0	15 - 30 minutes	Self/Child is sick	Yes	No	No	No	No	No	No	No	No	No	No	No	No	1													46	Male	No	2	4	Yes	Yes
Siaya	Ugenya	800	Brought child	29	Primary	Married	Mother	Walk	0	15 - 30 minutes	Self/Child is sick	Yes	No	No	No	No	No	No	No	No	No	No	No	No	1													22	Male	No	2	4	Yes	Yes
Siaya	Ugenya	800	Woman brought self	29	Primary	Married		Walk	0	15 - 30 minutes	Self/Child is sick	Yes	No	No	No	No	No	No	No	Yes	No	Yes	No	No	2								3		2								Yes	Yes	28	Yes	4	Yes	24
Siaya	Ugenya	800	Brought child	30	Primary	Widowed	Mother	Walk	0	30 minutes - 1 hour	Routine check up/immunization																											47	Male	No	2	5	Yes	No
Siaya	Ugenya	800	Brought child	30	No education	Married	Mother	Walk	0	15 - 30 minutes	Self/Child is sick	Yes	Yes	Yes	Yes	No	No	No	No	Yes	No	Yes	Yes	No	2	3	2	2					2		2	2		25	Female	No	2	2	Yes	Yes
Siaya	Ugenya	800	Brought child	30	Primary	Married	Mother	Walk	0	15 - 30 minutes	Self/Child is sick	Yes	No	No	No	No	No	No	No	No	No	No	No	No	1													5	Female	No	1		Yes	Yes
Siaya	Ugenya	800	Woman brought self	30	Primary	Married		Walk	10	30 minutes - 1 hour	Routine check up/immunization																																Yes	No	34	Yes	5	No
Siaya	Ugenya	800	Brought child	31	Primary	Married	Mother	Walk	0	Less than 15 minutes	Self/Child is sick	Yes	Yes	No	Yes	No	No	No	No	No	No	No	No	No	1	1		1										21	Male	No	2	4	Yes	Yes
Siaya	Ugenya	800	Brought child	31	Primary	Married	Mother	Walk	0	30 minutes - 1 hour	Self/Child is sick	Yes	Yes	Yes	Yes	Yes	No	No	Yes	Yes	Yes	Yes	Yes	No	3	3	1	3				3			3	4		15	Male	No	2	5	Yes	Yes
Siaya	Ugenya	800	Woman brought self	31	Primary	Married		Walk	0	30 minutes - 1 hour	Routine check up/immunization																																Yes	No	24	No		Yes	2
Siaya	Ugenya	800	Woman brought self	31	Primary	Married		Bus/Matatu/Motor cycle	50	15 - 30 minutes	Routine check up/immunization																																Yes	No	16	Yes	1	No
Siaya	Ugenya	800	Woman brought self	31	Primary	Married		Bus/Matatu/Motor cycle	100	15 - 30 minutes	Self/Child is sick	Yes	Yes	No	No	No	No	No	No	Yes	No	Yes	Yes	No	2	2							2		2	2							Yes	Yes	15	No		No
Siaya	Ugenya	800	Brought child	32	Primary	Married	Mother	Walk	0	30 minutes - 1 hour	Self/Child is sick	Yes	Yes	Yes	Yes	No	No	No	No	No	No	Yes	Yes	No	2	2	2	2							2	1		54	Male	No	2	3	Yes	Yes
Siaya	Ugenya	800	Brought child	32	Secondary	Widowed	Mother	Walk	0	Less than 15 minutes	Routine check up/immunization																											26	Male	No	2	3	Yes	Yes
Siaya	Ugenya	800	Woman brought self	32	Primary	Married		Walk	0	30 minutes - 1 hour	Self/Child is sick	Yes	No	Yes	No	No	No	No	No	No	No	Yes	Yes	No	3		3								3	3							Yes	Yes	13	No		No
Siaya	Ugenya	800	Woman brought self	32	Primary	Married		Walk	0	30 minutes - 1 hour	Self/Child is sick	Yes	Yes	No	No	No	No	No	No	Yes	No	Yes	Yes	No	2	3							2		2	1							Yes	Yes	15	No		Yes	5
Siaya	Ugenya	800	Brought child	33	Secondary	Married	Mother	Bus/Matatu/Motor cycle	50	15 - 30 minutes	Self/Child is sick	Yes	Yes	Yes	Yes	No	No	No	No	Yes	No	Yes	Yes	No	2	3	2	2					2		2	2		33	Male	No	2	5	Yes	Yes
Siaya	Ugenya	800	Brought child	33	Secondary	Married	Mother	Bus/Matatu/Motor cycle	70	30 minutes - 1 hour	Self/Child is sick	Yes	No	No	No	Yes	No	No	No	No	No	No	Yes	No	1				1							1		33	Female	No	2	7	Yes	Yes
Siaya	Ugenya	800	Brought child	33	Primary	Married	Mother	Walk	0	15 - 30 minutes	Self/Child is sick	Yes	No	Yes	Yes	Yes	No	No	No	Yes	No	Yes	Yes	No	2		2	1	1				2		2	2		26	Male	No	2	2	Yes	Yes
Siaya	Ugenya	800	Brought child	33	Primary	Married	Mother	Bus/Matatu/Motor cycle	70	15 - 30 minutes	Self/Child is sick	Yes	Yes	No	No	No	No	No	No	No	No	No	No	No	1	1												15	Male	No	2	3	Yes	Yes
Siaya	Ugenya	800	Brought child	33	Primary	Married	Mother	Bus/Matatu/Motor cycle	70	15 - 30 minutes	Self/Child is sick	Yes	No	No	Yes	No	No	No	No	No	No	No	No	No	1			1										14	Female	No	2	3	Yes	Yes
Siaya	Ugenya	800	Brought child	33	Primary	Married	Mother	Walk	0	15 - 30 minutes	Self/Child is sick	Yes	No	No	Yes	No	No	No	No	No	No	Yes	No	No	1			1							1			7	Male	No	2	6	Yes	Yes
Siaya	Ugenya	800	Woman brought self	33	No education	Married		Walk	0	30 minutes - 1 hour	Self/Child is sick	Yes	Yes	No	Yes	No	No	No	No	Yes	No	Yes	No	No	2	2		2					2		2								Yes	Yes	28	No		No
Siaya	Ugenya	800	Woman brought self	33	No education	Married		Walk	0	More than 2 hours	Routine check up/immunization																																Yes	Yes	23	Yes	1	No
Siaya	Ugenya	800	Woman brought self	33	Secondary	Married		Walk	0	15 - 30 minutes	Self/Child is sick	Yes	No	No	Yes	Yes	No	No	No	No	No	No	No	No	1			2	2														Yes	Yes	28	Yes	3	Yes	24
Siaya	Ugenya	800	Woman brought self	33	Primary	Married		Bus/Matatu/Motor cycle	50	15 - 30 minutes	Routine check up/immunization																																Yes	No	28	No		No
Siaya	Ugenya	800	Woman brought self	33	Primary	Married		Walk	0	15 - 30 minutes	Routine check up/immunization																																Yes	Yes	28	Yes	3	Yes	24
Siaya	Ugenya	800	Brought child	34	Secondary	Married	Mother	Walk	0	15 - 30 minutes	Self/Child is sick	Yes	Yes	No	No	No	No	No	No	Yes	No	No	No	No	1	1							1					48	Female	No	2	6	Yes	Yes
Siaya	Ugenya	800	Brought child	34	Primary	Married	Mother	Bus/Matatu/Motor cycle	50	15 - 30 minutes	Self/Child is sick	Yes	Yes	No	No	No	No	No	No	No	No	No	No	No	1	2												13	Male	No	2	4	Yes	Yes
Siaya	Ugenya	800	Brought child	35	Primary	Married	Mother	Walk	0	Less than 15 minutes	Routine check up/immunization																											21	Female	No	2	2	Yes	No
Siaya	Ugenya	800	Brought child	35	Primary	Married	Mother	Boat/Ferry	20	30 minutes - 1 hour	Routine check up/immunization																											7	Male	No	2	8	Yes	No
Siaya	Ugenya	800	Woman brought self	35	Primary	Married		Walk	0	More than 2 hours	Self/Child is sick	Yes	Yes	No	Yes	No	No	No	No	Yes	No	Yes	Yes	No	2	10		20					21		14	14							Yes	Yes	28	No		Yes	2
Siaya	Ugenya	800	Brought child	36	Primary	Married	Mother	Walk	0	Less than 15 minutes	Self/Child is sick	Yes	Yes	Yes	Yes	No	No	No	No	Yes	No	Yes	Yes	No	2	2	2	2					1		2	2		36	Male	No	2	3	Yes	Yes
Siaya	Ugenya	800	Woman brought self	37	Primary	Married		Walk	0	30 minutes - 1 hour	Routine check up/immunization																																Yes	No	28	No		Yes	12
Siaya	Ugenya	800	Woman brought self	37	Secondary	Married		Walk	0	15 - 30 minutes	Routine check up/immunization																																Yes	No	20	No		Yes	8
Siaya	Ugenya	800	Brought child	38	Primary	Married	Mother	Walk	0	30 minutes - 1 hour	Self/Child is sick	Yes	No	No	No	No	No	No	No	Yes	No	Yes	Yes	No	2								2		2	2		29	Female	No	2	2	Yes	Yes
Siaya	Ugenya	800	Woman brought self	38	Primary	Married		Bus/Matatu/Motor cycle	100	30 minutes - 1 hour	Routine check up/immunization																																Yes	Yes	4	No		No
Siaya	Ugenya	800	Brought child	39	Primary	Married	Mother	Bus/Matatu/Motor cycle	150	30 minutes - 1 hour	Self/Child is sick	Yes	Yes	Yes	Yes	No	No	No	No	Yes	No	Yes	Yes	No	2	3	2	2					2		2	2		30	Male	No	2	3	Yes	Yes
Siaya	Ugenya	800	Brought child	39	Primary	Married	Grandmother	Bus/Matatu/Motor cycle	100	30 minutes - 1 hour	Self/Child is sick	Yes	No	No	Yes	Yes	No	No	No	No	No	No	No	No	2			5	2									22	Female	No	2	5	Yes	Yes
Siaya	Ugenya	800	Woman brought self	39	Primary	Married		Bus/Matatu/Motor cycle	70	30 minutes - 1 hour	Routine check up/immunization																																Yes	Yes	24	Yes	3	Yes	24
Siaya	Ugenya	800	Woman brought self	40	No education	Married		Bus/Matatu/Motor cycle	70	15 - 30 minutes	Routine check up/immunization																																Yes	Yes	16	No		No
Siaya	Ugenya	800	Woman brought self	40	Primary	Married		Walk	0	30 minutes - 1 hour	Routine check up/immunization																																Yes	Yes	16	No		No
Siaya	Ugenya	800	Brought child	47	Primary	Married	Mother	Walk	0	15 - 30 minutes	Self/Child is sick	Yes	No	No	Yes	Yes	No	No	No	No	No	No	No	No	1			1	1									39	Male	No	2	8	Yes	Yes
Siaya	Ugenya	800	Brought child	51	Primary	Widowed	Grandmother	Walk	0	15 - 30 minutes	Self/Child is sick	Yes	Yes	No	No	No	No	No	No	No	No	No	No	No	1	1												12	Male	No	2	3	Yes	Yes
Siaya	Ugenya	800	Brought child	53	Primary	Married	Mother	Walk	0	15 - 30 minutes	Self/Child is sick	Yes	Yes	Yes	Yes	Yes	No	No	No	No	No	Yes	No	No	2	2	2	2	2						2			47	Female	No	2	1	Yes	Yes
Siaya	Ugenya	800	Brought child	58	No education	Married	Grandmother	Bus/Matatu/Motor cycle	30	15 - 30 minutes	Self/Child is sick	Yes	Yes	Yes	Yes	Yes	No	No	No	No	No	Yes	Yes	No	2	3	1	2	2						2	2		55	Male	No	2	4	Yes	Yes
Siaya	Ugenya	800	Brought child	58	No education	Married	Grandmother	Bus/Matatu/Motor cycle	30	15 - 30 minutes	Self/Child is sick	Yes	No	No	No	No	No	No	No	No	No	No	No	No	1													13	Male	No	2	3	Yes	Yes
Siaya	Ugenya	800	Brought child		Primary	Married	Mother	Walk	0	15 - 30 minutes	Self/Child is sick	Yes	Yes	No	Yes	Yes	No	No	No	Yes	No	Yes	Yes	No	3	2		2	2				4		3	2		51	Female	No	2	3	Yes	Yes
Siaya	Ugenya	800
Siaya	Ugenya	800
Siaya	Ugenya	800
Siaya	Ugenya	800
Siaya	Ugenya	800
Siaya	Ugenya	800
Siaya	Ugenya	800
Siaya	Ugenya	800
Siaya	Ugenya	800
Siaya	Ugenya	800
Siaya	Ugunja	900	Woman brought self	16	No education	Married		Walk	0	15 - 30 minutes	Routine check up/immunization																																Yes	Yes	28	Yes	1	No
Siaya	Ugunja	900	Woman brought self	16	No education	Single		Walk	0	Less than 15 minutes	Routine check up/immunization																																Yes	Yes	30	Yes	1 2 3	No
Siaya	Ugunja	900	Woman brought self	16	No education	Single		Walk	10	Less than 15 minutes	Routine check up/immunization																																Yes	Yes	32	Yes	1 2 3	No
Siaya	Ugunja	900	Brought child	18	No education	Single	Sibling	Walk	0	15 - 30 minutes	Self/Child is sick	Yes	Yes	No	No	No	No	No	No	Yes	No	Yes	No	No	4	4							4		4			55	Female	No	2	1	Yes	Yes
Siaya	Ugunja	900	Brought child	18	No education	Single	Mother	Walk	0	30 minutes - 1 hour	Routine check up/immunization																											12	Female	No	2	4	Yes	Yes
Siaya	Ugunja	900	Brought child	18	Secondary	Single	Mother	Walk	0	Less than 15 minutes	Routine check up/immunization																											4	Male	No	2	3	Yes	Yes
Siaya	Ugunja	900	Woman brought self	18	No education	Single		Walk	0	Less than 15 minutes	Routine check up/immunization																																Yes	Yes	28	No		No
Siaya	Ugunja	900	Woman brought self	18	Primary	Single		Walk	0	15 - 30 minutes	Self/Child is sick	Yes	No	No	No	Yes	No	No	No	No	No	Yes	No	No	2				2						2								Yes	Yes	24	No		Yes	16
Siaya	Ugunja	900	Brought child	19	No education	Single	Mother	Walk	0	30 minutes - 1 hour	Self/Child is sick	No	No	No	No	Yes	Yes	No	No	No	No	No	No	No					7	7								24	Male	No	1		Yes	Yes
Siaya	Ugunja	900	Brought child	19	Primary	Married	Mother	Walk	0	15 - 30 minutes	Routine check up/immunization																											22	Male	No	2	3	Yes	Yes
Siaya	Ugunja	900	Brought child	19	Primary	Married	Mother	Walk	0	1 - 2 hours	Routine check up/immunization																											11	Female	No	2	4	Yes	Yes
Siaya	Ugunja	900	Brought child	19	Primary	Married	Mother	Walk	0	30 minutes - 1 hour	Routine check up/immunization																											3	Female	No	2	5	Yes	Yes
Siaya	Ugunja	900	Woman brought self	19	Secondary	Single		Walk	0	15 - 30 minutes	Routine check up/immunization																																Yes	Yes	20	No		Yes	16
Siaya	Ugunja	900	Woman brought self	19	No education	Single		Walk	0	Less than 15 minutes	Routine check up/immunization																																Yes	Yes	14	No		No
Siaya	Ugunja	900	Woman brought self	19	Primary	Married		Walk	0	15 - 30 minutes	Routine check up/immunization																																Yes	No	16	No		No
Siaya	Ugunja	900	Woman brought self	19	Secondary	Single		Walk	0	15 - 30 minutes	Routine check up/immunization																																Yes	Yes	32	Yes	1 3 4	Yes	20
Siaya	Ugunja	900	Woman brought self	19	Primary	Single		Walk	0	Less than 15 minutes	Routine check up/immunization																																Yes	Yes	24	Yes	1	No
Siaya	Ugunja	900	Brought child	20	No education	Married	Mother	Walk	0	Less than 15 minutes	Self/Child is sick	No	No	No	No	No	No	No	No	No	No	No	No	No														42	Male	No	1		Yes	Yes
Siaya	Ugunja	900	Brought child	20	Primary	Single	Mother	Walk	0	1 - 2 hours	Routine check up/immunization																											6	Female	No	2	2	Yes	Yes
Siaya	Ugunja	900	Woman brought self	20	Primary	Single		Walk	0	15 - 30 minutes	Self/Child is sick	Yes	No	No	Yes	Yes	No	No	No	No	No	Yes	No	No	3			3	3						3								Yes	Yes	16	No		Yes	16
Siaya	Ugunja	900	Woman brought self	20	No education	Married		Walk	0	30 minutes - 1 hour	Routine check up/immunization																																Yes	No	28	Yes	1 2	No
Siaya	Ugunja	900	Brought child	21	No education	Single	Mother	Walk	0	1 - 2 hours	Self/Child is sick	Yes	Yes	No	No	No	No	No	No	No	Yes	No	No	No	7	7								4				54	Male	No	1		Yes	Yes
Siaya	Ugunja	900	Brought child	21	Primary	Married	Mother	Walk	0	15 - 30 minutes	Self/Child is sick	Yes	Yes	No	No	No	No	No	No	No	No	No	No	No	2	7												51	Female	No	2	2	Yes	Yes
Siaya	Ugunja	900	Brought child	21	No education	Single	Relative	Walk	0	30 minutes - 1 hour	Self/Child is sick	Yes	Yes	No	No	No	No	No	No	No	No	No	No	No	2	2												34	Male	No	2	5	Yes	Yes
Siaya	Ugunja	900	Brought child	21	Primary	Married	Mother	Walk	0	30 minutes - 1 hour	Self/Child is sick	Yes	Yes	No	Yes	Yes	No	No	No	No	No	Yes	No	No	3	3		3	3						3			34	Male	No	2	5	Yes	Yes
Siaya	Ugunja	900	Brought child	21	No education	Married	Mother	Walk	0	15 - 30 minutes	Self/Child is sick	Yes	No	No	No	No	No	Yes	No	No	No	No	No	No	2						2							22	Male	No	1		Yes	Yes
Siaya	Ugunja	900	Brought child	21	Primary	Married	Mother	Walk	0	15 - 30 minutes	Self/Child is sick	Yes	Yes	No	No	No	No	No	No	No	No	No	No	Yes	2	6											Flu	16	Male	No	2	1	Yes	Yes
Siaya	Ugunja	900	Brought child	21	Primary	Married	Mother	Walk	0	1 - 2 hours	Self/Child is sick	Yes	Yes	No	Yes	No	No	No	No	No	No	Yes	Yes	No	3	3		1							3	3		11	Male	No	2	5	Yes	Yes
Siaya	Ugunja	900	Brought child	21	Primary	Married	Mother	Walk	0	30 minutes - 1 hour	Self/Child is sick	Yes	No	No	Yes	Yes	Yes	No	No	No	No	No	No	No	3			3	3	3								11	Male	No	2	5	Yes	Yes
Siaya	Ugunja	900	Brought child	21	No education	Married	Mother	Walk	0	Less than 15 minutes	Routine check up/immunization																											3	Male	No	2	3	Yes	Yes
Siaya	Ugunja	900	Woman brought self	21	Primary	Married		Walk	0	15 - 30 minutes	Self/Child is sick	Yes	No	No	Yes	No	No	No	No	No	No	Yes	No	No	2			2							2								Yes	Yes	28	Yes	2 3	Yes	16
Siaya	Ugunja	900	Woman brought self	21	Primary	Married		Walk	0	15 - 30 minutes	Routine check up/immunization																																Yes	Yes	30	Yes	1 2 3	No
Siaya	Ugunja	900	Woman brought self	21	No education	Married		Walk	0	Less than 15 minutes	Routine check up/immunization																																Yes	Yes	20	Yes	1	Yes	16
Siaya	Ugunja	900	Woman brought self	21	No education	Married		Walk	0	15 - 30 minutes	Routine check up/immunization																																Yes	Yes	16	No		No
Siaya	Ugunja	900	Brought child	22	Primary	Single	Mother	Bus/Matatu/Motor cycle	50	15 - 30 minutes	Self/Child is sick	Yes	Yes	No	No	No	No	No	No	No	No	No	No	No	30	30												48	Female	No	1		Yes	Yes
Siaya	Ugunja	900	Brought child	22	Post secondary	Married	Mother	Walk	0	Less than 15 minutes	Self/Child is sick	Yes	Yes	No	No	No	No	No	No	No	Yes	No	No	No	3	3								3				26	Female	No	2	6	Yes	Yes
Siaya	Ugunja	900	Woman brought self	22	Primary	Married		Walk	0	15 - 30 minutes	Routine check up/immunization																																Yes	Yes	20	No		Yes	16
Siaya	Ugunja	900	Woman brought self	22	Primary	Married		Walk	0	Less than 15 minutes	Self/Child is sick	Yes	Yes	No	No	No	No	No	No	No	No	No	No	No	2	2																	Yes	Yes	24	Yes	1	Yes	24
Siaya	Ugunja	900	Woman brought self	22	Primary	Married		Walk	0	15 - 30 minutes	Self/Child is sick	Yes	No	No	Yes	No	No	No	No	No	No	Yes	No	No	2			2							2								Yes	Yes	24	Yes	2	Yes	16
Siaya	Ugunja	900	Brought child	23	No education	Married	Mother	Bus/Matatu/Motor cycle	50	30 minutes - 1 hour	Self/Child is sick	Yes	Yes	No	No	No	No	No	No	No	No	No	No	Yes	2	2											Running nose	22	Male	No	2	3	Yes	Yes
Siaya	Ugunja	900	Brought child	23	No education	Married	Mother	Walk	0	30 minutes - 1 hour	Self/Child is sick	Yes	No	No	Yes	No	No	No	No	No	No	No	No	Yes	2			2									Tongue problem	15	Female	No	2	2	Yes	No
Siaya	Ugunja	900	Woman brought self	23	Primary	Married		Bus/Matatu/Motor cycle	50	15 - 30 minutes	Routine check up/immunization																																Yes	Yes	22	Yes	1	No
Siaya	Ugunja	900	Woman brought self	23	Primary	Married		Bus/Matatu/Motor cycle	50	15 - 30 minutes	Routine check up/immunization																																Yes	Yes	30	Yes	1 2 3	No
Siaya	Ugunja	900	Woman brought self	23	Primary	Married		Bus/Matatu/Motor cycle	50	30 minutes - 1 hour	Routine check up/immunization																																Yes	Yes	32	Yes	1	No
Siaya	Ugunja	900	Brought child	24	No education	Married	Mother	Walk	0	30 minutes - 1 hour	Self/Child is sick	Yes	Yes	No	Yes	Yes	No	No	No	No	No	Yes	No	No	2	2		2	1						2			43	Male	No	2	5	Yes	Yes
Siaya	Ugunja	900	Brought child	24	Primary	Married	Mother	Walk	0	1 - 2 hours	Self/Child is sick	Yes	Yes	No	No	No	No	No	No	No	No	Yes	No	No	2	2									2			10	Female	No	1		Yes	Yes
Siaya	Ugunja	900	Brought child	24	No education	Married	Mother	Walk	0	15 - 30 minutes	Routine check up/immunization																											3	Female	No	2	1	Yes	Yes
Siaya	Ugunja	900	Brought child	24	Secondary	Married	Mother	Walk	0	30 minutes - 1 hour	Routine check up/immunization																											3	Female	No	2	5	Yes	Yes
Siaya	Ugunja	900	Woman brought self	24	Post secondary	Married		Bus/Matatu/Motor cycle	50	Less than 15 minutes	Self/Child is sick	Yes	No	No	No	Yes	No	No	No	No	No	Yes	No	No	3				3						3								Yes	Yes	20	No		Yes	16
Siaya	Ugunja	900	Woman brought self	24	Primary	Married		Bus/Matatu/Motor cycle	50	15 - 30 minutes	Routine check up/immunization																																Yes	Yes	17	Yes	1	No
Siaya	Ugunja	900	Woman brought self	24	Primary	Married		Walk	0	30 minutes - 1 hour	Routine check up/immunization																																Yes	Yes	32	Yes	1 2	No
Siaya	Ugunja	900	Woman brought self	24	Post secondary	Single		Bus/Matatu/Motor cycle	150	15 - 30 minutes	Routine check up/immunization																																Yes	Yes	21	Yes	1	No
Siaya	Ugunja	900	Woman brought self	24	No education	Married		Bus/Matatu/Motor cycle	50	15 - 30 minutes	Routine check up/immunization																																Yes	Yes	24	Yes	1 2	No
Siaya	Ugunja	900	Brought child	25	No education	Married	Mother	Walk	0	1 - 2 hours	Self/Child is sick	No	No	No	No	No	No	No	No	No	Yes	No	No	No										30				59	Female	No	1		Yes	Yes
Siaya	Ugunja	900	Brought child	25	Primary	Married	Mother	Walk	0	1 - 2 hours	Self/Child is sick	Yes	No	No	Yes	Yes	No	No	No	Yes	No	Yes	No	No	3			3	2				3		3			34	Female	No	1		Yes	Yes
Siaya	Ugunja	900	Brought child	25	Primary	Married	Mother	Walk	0	30 minutes - 1 hour	Routine check up/immunization																											9	Female	No	2	2	Yes	No
Siaya	Ugunja	900	Woman brought self	25	Secondary	Married		Walk	0	15 - 30 minutes	Routine check up/immunization																																Yes	Yes	24	Yes	2	Yes	16
Siaya	Ugunja	900	Woman brought self	25	No education	Married		Walk	0	More than 2 hours	Routine check up/immunization																																Yes	Yes	20	No		No
Siaya	Ugunja	900	Woman brought self	25	Primary	Married		Walk	0	15 - 30 minutes	Self/Child is sick	Yes	No	No	Yes	Yes	No	No	No	No	No	Yes	No	No	2			2	2						2								Yes	Yes	16	No		Yes	16
Siaya	Ugunja	900	Woman brought self	25	Primary	Married		Walk	0	30 minutes - 1 hour	Self/Child is sick	Yes	No	No	Yes	No	No	No	No	No	No	Yes	No	No	2			2							2								Yes	Yes	36	Yes	1 2 3 4 5	Yes	2
Siaya	Ugunja	900	Brought child	26	No education	Married	Mother	Walk	0	More than 2 hours	Routine check up/immunization																											53	Female	No	2	1	Yes	Yes
Siaya	Ugunja	900	Brought child	26	No education	Married	Mother	Walk	0	30 minutes - 1 hour	Self/Child is sick	Yes	No	No	No	No	Yes	No	No	Yes	No	No	No	No	2					2			2					48	Female	No	2	2	Yes	Yes
Siaya	Ugunja	900	Brought child	26	No education	Married	Mother	Walk	0	More than 2 hours	Routine check up/immunization																											16	Female	No	2	2	Yes	Yes
Siaya	Ugunja	900	Brought child	26	No education	Married	Mother	Bicycle	0	30 minutes - 1 hour	Self/Child is sick	Yes	Yes	No	No	No	Yes	No	No	Yes	Yes	Yes	No	No	5	5				5			5	5	5			6	Female	No	2	2	Yes	Yes
Siaya	Ugunja	900	Woman brought self	26	No education	Separated		Bus/Matatu/Motor cycle	100	1 - 2 hours	Routine check up/immunization																																Yes	Yes	28	No		No
Siaya	Ugunja	900	Woman brought self	26	Secondary	Married		Walk	0	30 minutes - 1 hour	Self/Child is sick	Yes	No	No	No	No	No	No	No	No	No	Yes	No	No	2										2								Yes	Yes	24	Yes	2	Yes	16
Siaya	Ugunja	900	Brought child	27	Post secondary	Married	Mother	Bus/Matatu/Motor cycle	150	15 - 30 minutes	Self/Child is sick	Yes	Yes	No	Yes	Yes	No	No	No	No	No	Yes	No	No	3	3		3	3						3			21	Female	No	1		Yes	Yes
Siaya	Ugunja	900	Brought child	27	Primary	Married	Mother	Walk	0	15 - 30 minutes	Self/Child is sick	No	Yes	No	No	No	No	No	No	No	Yes	No	No	No		2								2				19	Female	No	2	4	Yes	Yes
Siaya	Ugunja	900	Brought child	27	Secondary	Married	Mother	Walk	0	15 - 30 minutes	Routine check up/immunization																											9	Male	No	2	1	Yes	Yes
Siaya	Ugunja	900	Brought child	27	Primary	Married	Mother	Walk	0	30 minutes - 1 hour	Routine check up/immunization																											3	Female	No	2	2	Yes	Yes
Siaya	Ugunja	900	Woman brought self	27	Primary	Married		Walk	0	15 - 30 minutes	Routine check up/immunization																																Yes	Yes	32	Yes	1 2 3	No
Siaya	Ugunja	900	Woman brought self	27	Primary	Married		Walk	0	15 - 30 minutes	Routine check up/immunization																																Yes	Yes	26	Yes	2	Yes	20
Siaya	Ugunja	900	Woman brought self	27	No education	Married		Walk	0	15 - 30 minutes	Routine check up/immunization																																Yes	Yes	32	Yes	1 2	Yes	4
Siaya	Ugunja	900	Woman brought self	27	Primary	Married		Walk	0	30 minutes - 1 hour	Routine check up/immunization																																Yes	Yes	24	Yes	1	Yes	16
Siaya	Ugunja	900	Brought child	28	No education	Married	Mother	Bus/Matatu/Motor cycle	0	15 - 30 minutes	Self/Child is sick	Yes	No	No	Yes	Yes	No	No	No	No	No	Yes	No	No	2			2	2						2			34	Female	No	2	6	Yes	Yes
Siaya	Ugunja	900	Brought child	28	Primary	Married	Mother	Walk	0	30 minutes - 1 hour	Self/Child is sick	Yes	No	No	Yes	Yes	No	No	No	No	No	No	Yes	No	2			2	2							2		20	Female	No	2	6	Yes	Yes
Siaya	Ugunja	900	Brought child	28	No education	Widowed	Mother	Walk	0	Less than 15 minutes	Routine check up/immunization																											17	Male	No	2	5	Yes	No
Siaya	Ugunja	900	Brought child	28	Primary	Married	Mother	Walk	0	Less than 15 minutes	Self/Child is sick	Yes	No	No	No	Yes	No	No	No	No	No	Yes	Yes	No	1				1						1	1		13	Male	No	2	4	Yes	Yes
Siaya	Ugunja	900	Woman brought self	28	Primary	Married		Walk	0	30 minutes - 1 hour	Routine check up/immunization																																Yes	Yes	24	Yes	2	Yes	16
Siaya	Ugunja	900	Woman brought self	28	Primary	Married		Walk	0	15 - 30 minutes	Self/Child is sick	Yes	No	No	Yes	Yes	No	No	No	No	No	No	No	No	3			3	1														Yes	Yes	12	No		No
Siaya	Ugunja	900	Woman brought self	28	No education	Married		Walk	0	15 - 30 minutes	Routine check up/immunization																																Yes	Yes	30	Yes	1 2	No
Siaya	Ugunja	900	Woman brought self	28	Primary	Married		Bus/Matatu/Motor cycle	50	15 - 30 minutes	Routine check up/immunization																																Yes	Yes	30	Yes	1 2	No
Siaya	Ugunja	900	Woman brought self	28	No education	Married		Walk	0	15 - 30 minutes	Routine check up/immunization																																Yes	Yes	30	Yes	1 2	No
Siaya	Ugunja	900	Woman brought self	28	Primary	Married		Walk	0	15 - 30 minutes	Routine check up/immunization																																Yes	Yes	26	Yes	1 2	No
Siaya	Ugunja	900	Brought child	29	Primary	Married	Mother	Walk	0	30 minutes - 1 hour	Self/Child is sick	Yes	No	No	Yes	No	No	No	No	No	No	No	No	No	2			2										56	Male	No	1		Yes	Yes
Siaya	Ugunja	900	Brought child	29	Primary	Married	Mother	Walk	0	15 - 30 minutes	Self/Child is sick	Yes	Yes	No	No	No	No	No	No	No	No	No	No	No	2	2												50	Female	No	1		Yes	Yes
Siaya	Ugunja	900	Brought child	29	Primary	Married	Mother	Walk	0	30 minutes - 1 hour	Self/Child is sick	Yes	Yes	No	No	Yes	No	No	No	No	No	No	No	No	3	7			1									17	Female	No	2	2	Yes	Yes
Siaya	Ugunja	900	Woman brought self	29	No education	Married		Walk	0	15 - 30 minutes	Routine check up/immunization																																Yes	Yes	28	Yes	1 2	No
Siaya	Ugunja	900	Woman brought self	29	Primary	Married		Walk	0	15 - 30 minutes	Self/Child is sick	Yes	Yes	No	Yes	Yes	No	No	No	No	No	No	No	No	2	2		2	2														Yes	Yes	20	No		Yes	16
Siaya	Ugunja	900	Woman brought self	29	No education	Married		Walk	0	Less than 15 minutes	Routine check up/immunization																																Yes	Yes	5	No		No
Siaya	Ugunja	900	Woman brought self	29	No education	Married		Walk	0	Less than 15 minutes	Routine check up/immunization																																Yes	Yes	34	No		No
Siaya	Ugunja	900	Brought child	30	Primary	Married	Mother	Bus/Matatu/Motor cycle	80	15 - 30 minutes	Self/Child is sick	Yes	No	No	No	Yes	No	No	No	No	No	Yes	No	No	2				2						2			51	Female	No	1		Yes	Yes
Siaya	Ugunja	900	Brought child	30	Primary	Married	Mother	Bus/Matatu/Motor cycle	350	1 - 2 hours	Routine check up/immunization																											15	Female	No	2	0	Yes	No
Siaya	Ugunja	900	Woman brought self	30	No education	Married		Walk	0	15 - 30 minutes	Routine check up/immunization																																Yes	Yes	24	Yes	1	No
Siaya	Ugunja	900	Woman brought self	30	Post secondary	Married		Bus/Matatu/Motor cycle	100	30 minutes - 1 hour	Routine check up/immunization																																Yes	Yes	24	Yes	1 2	No
Siaya	Ugunja	900	Brought child	31	Primary	Married	Mother	Bus/Matatu/Motor cycle	50	Less than 15 minutes	Self/Child is sick	Yes	No	No	No	No	No	No	No	No	No	Yes	No	No	2										2			39	Female	No	2	2	Yes	Yes
Siaya	Ugunja	900	Woman brought self	31	No education	Married		Walk	0	Less than 15 minutes	Routine check up/immunization																																Yes	Yes	18	Yes	1	No
Siaya	Ugunja	900	Woman brought self	31	No education	Married		Bus/Matatu/Motor cycle	50	30 minutes - 1 hour	Routine check up/immunization																																Yes	Yes	24	Yes	1	No
Siaya	Ugunja	900	Woman brought self	31	No education	Married		Walk	0	15 - 30 minutes	Routine check up/immunization																																Yes	Yes	32	Yes	1 2 3	No
Siaya	Ugunja	900	Brought child	32	No education	Married	Mother	Walk	0	15 - 30 minutes	Self/Child is sick	Yes	No	No	Yes	Yes	No	No	No	Yes	No	No	No	No	2			3	1				7					36	Male	No	2	1	Yes	Yes
Siaya	Ugunja	900	Brought child	32	No education	Married	Mother	Walk	0	15 - 30 minutes	Routine check up/immunization																											23	Female	No	2	7	Yes	Yes
Siaya	Ugunja	900	Brought child	32	Primary	Single	Mother	Bus/Matatu/Motor cycle	50	30 minutes - 1 hour	Self/Child is sick	Yes	No	No	Yes	No	Yes	No	No	Yes	No	No	No	No	4			4		4			2					9	Male	No	2	2	Yes	Yes
Siaya	Ugunja	900	Woman brought self	32	Secondary	Married		Bus/Matatu/Motor cycle	180	30 minutes - 1 hour	Routine check up/immunization																																Yes	Yes	20	Yes	1	No
Siaya	Ugunja	900	Woman brought self	32	Primary	Married		Walk	0	30 minutes - 1 hour	Routine check up/immunization																																Yes	Yes	24	No		No
Siaya	Ugunja	900	Brought child	33	Primary	Married	Mother	Walk	0	1 - 2 hours	Self/Child is sick	Yes	Yes	No	No	Yes	No	No	No	No	No	No	No	Yes	7	30			6								Flu,30 days	59	Female	No	2	1	Yes	Yes
Siaya	Ugunja	900	Brought child	33	Primary	Married	Mother	Walk	0	1 - 2 hours	Routine check up/immunization																											17	Male	No	2	5	Yes	Yes
Siaya	Ugunja	900	Woman brought self	33	Secondary	Married		Walk	0	15 - 30 minutes	Routine check up/immunization																																Yes	Yes	24	Yes	1	Yes	16
Siaya	Ugunja	900	Woman brought self	33	No education	Married		Walk	0	30 minutes - 1 hour	Routine check up/immunization																																Yes	Yes	20	Yes	1	No
Siaya	Ugunja	900	Brought child	34	No education	Married	Mother	Walk	0	30 minutes - 1 hour	Routine check up/immunization																											57	Female	No	2	10	Yes	Yes
Siaya	Ugunja	900	Brought child	34	Primary	Separated	Mother	Walk	0	30 minutes - 1 hour	Routine check up/immunization																											12	Male	No	2	0	Yes	No
Siaya	Ugunja	900	Woman brought self	34	No education	Married		Bus/Matatu/Motor cycle	50	15 - 30 minutes	Routine check up/immunization																																Yes	Yes	28	Yes	1	No
Siaya	Ugunja	900	Woman brought self	34	No education	Married		Walk	0	15 - 30 minutes	Routine check up/immunization																																Yes	Yes	16	No		No
Siaya	Ugunja	900	Woman brought self	34	No education	Married		Walk	0	30 minutes - 1 hour	Routine check up/immunization																																Yes	Yes	20	Yes	1	No
Siaya	Ugunja	900	Brought child	35	No education	Married	Mother	Walk	0	1 - 2 hours	Self/Child is sick	Yes	No	No	Yes	Yes	Yes	No	No	No	No	No	No	No	2			3	2	2								27	Male	No	2	1	Yes	Yes
Siaya	Ugunja	900	Woman brought self	35	No education	Married		Walk	0	1 - 2 hours	Routine check up/immunization																																Yes	Yes	10	No		No
Siaya	Ugunja	900	Woman brought self	36	Primary	Married		Bus/Matatu/Motor cycle	100	15 - 30 minutes	Routine check up/immunization																																Yes	Yes	24	No		No
Siaya	Ugunja	900	Brought child	37	Primary	Separated	Mother	Bus/Matatu/Motor cycle	50	15 - 30 minutes	Self/Child is sick	No	No	No	Yes	No	No	No	No	No	No	Yes	No	No				2							2			56	Male	No	2	2	No	Yes
Siaya	Ugunja	900	Brought child	37	Primary	Married	Mother	Walk	0	1 - 2 hours	Self/Child is sick	Yes	Yes	No	No	No	No	No	No	No	Yes	Yes	No	No	7	7								7	7			45	Male	No	2	12	Yes	Yes
Siaya	Ugunja	900	Brought child	37	Primary	Married	Mother	Walk	0	1 - 2 hours	Self/Child is sick	Yes	No	No	Yes	No	No	No	No	No	No	No	No	No	7			7										25	Female	No	2	12	Yes	Yes
Siaya	Ugunja	900	Brought child	37	Primary	Widowed	Mother	Walk	0	15 - 30 minutes	Routine check up/immunization																											21	Male	No	2	4	Yes	Yes
Siaya	Ugunja	900	Brought child	38	Primary	Married	Mother	Walk	0	30 minutes - 1 hour	Routine check up/immunization																											12	Male	No	2	12	Yes	Yes
Siaya	Ugunja	900	Woman brought self	38	Primary	Married		Walk	0	30 minutes - 1 hour	Routine check up/immunization																																Yes	No	28	Yes	1	Yes	16
Siaya	Ugunja	900	Woman brought self	38	Primary	Widowed		Walk	0	30 minutes - 1 hour	Routine check up/immunization																																Yes	Yes	36	Yes	1	Yes	16
Siaya	Ugunja	900	Woman brought self	39	Primary	Married		Walk	0	15 - 30 minutes	Self/Child is sick	Yes	No	No	No	No	No	No	No	No	No	Yes	No	No	3										3								Yes	Yes	32	Yes	2 4	Yes	16
Siaya	Ugunja	900	Brought child	41	Primary	Married	Mother	Walk	0	30 minutes - 1 hour	Self/Child is sick	No	No	No	No	No	No	No	No	No	Yes	No	No	No										3				37	Female	No	2	10	Yes	Yes
Siaya	Ugunja	900	Woman brought self	43	No education	Married		Walk	0	30 minutes - 1 hour	Self/Child is sick	Yes	Yes	No	No	No	No	No	No	No	No	No	No	No	3	3																	Yes	Yes	19	No		No
Siaya	Ugunja	900	Brought child	45	Primary	Married	Mother	Walk	0	1 - 2 hours	Self/Child is sick	Yes	No	No	No	Yes	No	No	No	No	No	Yes	No	No	2				1						1			56	Male	No	2	1	Yes	Yes
Siaya	Ugunja	900	Brought child	45	No education	Married	Mother	Walk	0	1 - 2 hours	Self/Child is sick	Yes	Yes	No	No	No	No	No	No	No	No	No	No	No	3	3												13	Female	No	2	10	Yes	Yes
Siaya	Ugunja	900	Brought child	46	Primary	Married	Mother	Walk	0	30 minutes - 1 hour	Self/Child is sick	Yes	No	No	Yes	No	No	No	No	No	No	Yes	Yes	No	3			3							3	3		48	Male	No	2	14	Yes	Yes
Siaya	Ugunja	900	Brought child	51	Post secondary	Married	Father	Walk	0	30 minutes - 1 hour	Routine check up/immunization																											59	Female	No	1		Yes	No
Siaya	Ugunja	900	Brought child	52	No education	Married	Grandmother	Walk	0	15 - 30 minutes	Routine check up/immunization																											57	Female	No	2	6	No	Yes
Siaya	Ugunja	900	Brought child	52	No education	Married	Grandmother	Walk	0	15 - 30 minutes	Self/Child is sick	Yes	Yes	No	No	No	No	No	No	No	Yes	No	No	No	7	7								4				25	Male	No	2	0	No	No
Siaya	Alego-Usonga	910	Brought child	0	Primary	Married	Mother	Walk	0	Less than 15 minutes	Self/Child is sick	Yes	No	Yes	No	Yes	No	No	No	No	No	No	No	No	2		4		2									37	Male	No	1		Yes	Yes
Siaya	Alego-Usonga	910	Brought child	5	Primary	Married	Mother	Walk	0	15 - 30 minutes	Routine check up/immunization																											54	Male	No	2	5	Yes	Yes
Siaya	Alego-Usonga	910	Brought child	17	Primary	Single	Mother	Walk	0	15 - 30 minutes	Self/Child is sick	No	Yes	No	No	Yes	No	No	No	No	No	No	No	No		2			2									18	Male	No	2	6	Yes	Yes
Siaya	Alego-Usonga	910	Woman brought self	17	Primary	Single		Bus/Matatu/Motor cycle	100	30 minutes - 1 hour	Routine check up/immunization																																Yes	Yes	32	Yes	5	No
Siaya	Alego-Usonga	910	Woman brought self	17	Primary	Single		Bus/Matatu/Motor cycle	50	Less than 15 minutes	Routine check up/immunization																																Yes	Yes	20	No		No
Siaya	Alego-Usonga	910	Brought child	18	Secondary	Married	Mother	Walk	0	15 - 30 minutes	Routine check up/immunization																											16	Female	No	2	30	Yes	Yes
Siaya	Alego-Usonga	910	Brought child	18	Primary	Single	Mother	Walk	0	15 - 30 minutes	Self/Child is sick	No	No	No	No	No	No	No	No	Yes	No	No	No	No									3					8	Female	No	2	4	Yes	Yes
Siaya	Alego-Usonga	910	Woman brought self	18	Primary	Married		Walk	50	Less than 15 minutes	Routine check up/immunization																																Yes	Yes	36	Yes	6	Yes	36
Siaya	Alego-Usonga	910	Woman brought self	18	Secondary	Married		Walk	0	15 - 30 minutes	Routine check up/immunization																																Yes	Yes	16	No		No
Siaya	Alego-Usonga	910	Woman brought self	18	No education	Single		Bus/Matatu/Motor cycle	100	Less than 15 minutes	Routine check up/immunization																																Yes	Yes	20	Yes	1 2	No
Siaya	Alego-Usonga	910	Woman brought self	18	Primary	Single		Bicycle	50	15 - 30 minutes	Routine check up/immunization																																Yes	Yes	28	Yes	4	Yes	28
Siaya	Alego-Usonga	910	Woman brought self	18	No education	Single		Bus/Matatu/Motor cycle	50	Less than 15 minutes	Routine check up/immunization																																Yes	Yes	28	Yes	3	No
Siaya	Alego-Usonga	910	Woman brought self	18	Secondary	Single		Bus/Matatu/Motor cycle	60	Less than 15 minutes	Routine check up/immunization																																Yes	Yes	32	Yes	4	Yes	24
Siaya	Alego-Usonga	910	Brought child	19	Primary	Married	Mother	Walk	0	15 - 30 minutes	Self/Child is sick	Yes	No	No	No	Yes	No	No	No	No	No	No	No	No	1				1									42	Male	No	2	2	Yes	Yes
Siaya	Alego-Usonga	910	Brought child	19	No education	Married	Mother	Walk	0	30 minutes - 1 hour	Routine check up/immunization																											13	Male	No	1		Yes	Yes
Siaya	Alego-Usonga	910	Brought child	19	No education	Single	Mother	Bus/Matatu/Motor cycle	50	15 - 30 minutes	Routine check up/immunization																											9	Female	No	2	5	Yes	Yes
Siaya	Alego-Usonga	910	Brought child	19	Secondary	Married	Mother	Walk	0	Less than 15 minutes	Routine check up/immunization																											0	Male	No	2	4	Yes	Yes
Siaya	Alego-Usonga	910	Brought child	19	Secondary	Married	Mother	Walk	0	Less than 15 minutes	Routine check up/immunization																											0	Female	No	2	3	Yes	Yes
Siaya	Alego-Usonga	910	Woman brought self	19	Secondary	Single		Bicycle	0	Less than 15 minutes	Routine check up/immunization																																Yes	Yes	32	Yes	5	Yes	32
Siaya	Alego-Usonga	910	Woman brought self	19	Primary	Married		Walk	0	Less than 15 minutes	Routine check up/immunization																																Yes	Yes	32	Yes	5	Yes	32
Siaya	Alego-Usonga	910	Woman brought self	19	Secondary	Separated		Walk	0	Less than 15 minutes	Routine check up/immunization																																Yes	Yes	32	Yes	5	Yes	32
Siaya	Alego-Usonga	910	Woman brought self	19	Post secondary	Single		Bus/Matatu/Motor cycle	30	Less than 15 minutes	Routine check up/immunization																																Yes	Yes	20	No		Yes	8
Siaya	Alego-Usonga	910	Woman brought self	19	Post secondary	Single		Bus/Matatu/Motor cycle	30	Less than 15 minutes	Routine check up/immunization																																Yes	Yes	20	No		No
Siaya	Alego-Usonga	910	Woman brought self	19	Secondary	Married		Walk	0	Less than 15 minutes	Routine check up/immunization																																Yes	Yes	32	Yes	5	Yes	32
Siaya	Alego-Usonga	910	Brought child	20	Primary	Married	Mother	Walk	0	30 minutes - 1 hour	Routine check up/immunization																											6	Male	No	2	1	Yes	Yes
Siaya	Alego-Usonga	910	Woman brought self	20	Secondary	Single		Walk	0	15 - 30 minutes	Self/Child is sick	No	Yes	Yes	No	No	No	No	No	No	No	No	No	No		2	1																Yes	Yes	16	No		No
Siaya	Alego-Usonga	910	Woman brought self	20	Secondary	Married		Walk	0	Less than 15 minutes	Routine check up/immunization																																Yes	Yes	36	Yes	6	Yes	36
Siaya	Alego-Usonga	910	Woman brought self	20	Primary	Married		Walk	0	Less than 15 minutes	Routine check up/immunization																																Yes	Yes	20	Yes	2	Yes	20
Siaya	Alego-Usonga	910	Woman brought self	20	Secondary	Single		Walk	0	Less than 15 minutes	Routine check up/immunization																																Yes	Yes	12	No		Yes	12
Siaya	Alego-Usonga	910	Woman brought self	21	Post secondary	Married		Walk	0	15 - 30 minutes	Self/Child is sick	Yes	No	No	No	Yes	No	No	No	No	No	No	No	No	2				1														Yes	Yes	24	Yes	4	Yes	20
Siaya	Alego-Usonga	910	Woman brought self	21	Secondary	Married		Walk	0	Less than 15 minutes	Routine check up/immunization																																Yes	Yes	36	Yes	6	Yes	36
Siaya	Alego-Usonga	910	Woman brought self	21	Primary	Married		Walk	0	Less than 15 minutes	Routine check up/immunization																																Yes	Yes	28	Yes	4	Yes	4
Siaya	Alego-Usonga	910	Woman brought self	21	Primary	Married		Bicycle	50	Less than 15 minutes	Routine check up/immunization																																Yes	Yes	24	Yes	3	Yes	24
Siaya	Alego-Usonga	910	Woman brought self	21	No education	Single		Walk	0	Less than 15 minutes	Routine check up/immunization																																Yes	Yes	8	No		No
Siaya	Alego-Usonga	910	Brought child	22	Primary	Married	Grandmother	Walk	0	Less than 15 minutes	Routine check up/immunization																											50	Female	No	2	2	Yes	Yes
Siaya	Alego-Usonga	910	Brought child	22	Primary	Married	Mother	Walk	0	15 - 30 minutes	Routine check up/immunization																											26	Female	No	2	5	Yes	Yes
Siaya	Alego-Usonga	910	Brought child	22	Primary	Married	Mother	Bus/Matatu/Motor cycle	50	Less than 15 minutes	Routine check up/immunization																											10	Female	No	1		Yes	Yes
Siaya	Alego-Usonga	910	Woman brought self	22	Secondary	Married		Walk	0	Less than 15 minutes	Routine check up/immunization																																Yes	Yes	28	Yes	4	Yes	28
Siaya	Alego-Usonga	910	Woman brought self	22	Primary	Single		Walk	0	Less than 15 minutes	Routine check up/immunization																																Yes	Yes	32	Yes	3 5	Yes	20
Siaya	Alego-Usonga	910	Brought child	23	Secondary	Married	Mother	Walk	0	Less than 15 minutes	Routine check up/immunization																											58	Female	No	2	4	Yes	Yes
Siaya	Alego-Usonga	910	Brought child	23	Secondary	Married	Mother	Walk	0	15 - 30 minutes	Routine check up/immunization																											36	Male	No	2	50	Yes	Yes
Siaya	Alego-Usonga	910	Brought child	23	No education	Married	Mother	Walk	0	Less than 15 minutes	Routine check up/immunization																											6	Female	No	2	2	Yes	Yes
Siaya	Alego-Usonga	910	Woman brought self	23	Post secondary	Married		Walk	0	1 - 2 hours	Routine check up/immunization																																Yes	Yes	28	Yes	4	Yes	4
Siaya	Alego-Usonga	910	Woman brought self	23	Secondary	Married		Bicycle	50	15 - 30 minutes	Routine check up/immunization																																Yes	Yes	20	Yes	2	Yes	2
Siaya	Alego-Usonga	910	Woman brought self	23	Primary	Married		Bicycle	50	30 minutes - 1 hour	Routine check up/immunization																																Yes	Yes	7	Yes	1	Yes
Siaya	Alego-Usonga	910	Woman brought self	23	Primary	Married		Walk	0	30 minutes - 1 hour	Self/Child is sick	Yes	No	No	No	Yes	No	No	No	No	No	Yes	No	No	1				1						1								Yes	Yes	12	No		No
Siaya	Alego-Usonga	910	Woman brought self	23	Secondary	Married		Walk	0	Less than 15 minutes	Routine check up/immunization																																Yes	Yes	24	Yes	3	Yes	24
Siaya	Alego-Usonga	910	Woman brought self	23	Primary	Married		Walk	0	Less than 15 minutes	Self/Child is sick	Yes	Yes	No	No	Yes	No	No	No	No	No	No	No	No	1	1			1														Yes	Yes	20	No		No
Siaya	Alego-Usonga	910	Brought child	24	Primary	Married	Mother	Walk	0	15 - 30 minutes	Routine check up/immunization																											69	Male	No	2	3	Yes	Yes
Siaya	Alego-Usonga	910	Brought child	24	Secondary	Married	Mother	Walk	0	Less than 15 minutes	Routine check up/immunization																											44	Female	No	2	3	Yes	Yes
Siaya	Alego-Usonga	910	Brought child	24	Post secondary	Single	Relative	Bus/Matatu/Motor cycle	50	15 - 30 minutes	Self/Child is sick	Yes	No	No	No	Yes	No	No	No	No	No	No	No	No	1				1									42	Female	No	1		Yes	Yes
Siaya	Alego-Usonga	910	Brought child	24	Primary	Married	Mother	Walk	0	Less than 15 minutes	Routine check up/immunization																											34	Female	No	2	2	Yes	Yes
Siaya	Alego-Usonga	910	Brought child	24	Primary	Married	Mother	Walk	0	15 - 30 minutes	Routine check up/immunization																											23	Male	No	2	3	Yes	Yes
Siaya	Alego-Usonga	910	Brought child	24	Primary	Married	Mother	Walk	0	Less than 15 minutes	Routine check up/immunization																											22	Female	No	2	3	Yes	Yes
Siaya	Alego-Usonga	910	Brought child	24	Secondary	Married	Mother	Walk	0	Less than 15 minutes	Routine check up/immunization																											20	Female	No	2	4	Yes	Yes
Siaya	Alego-Usonga	910	Woman brought self	24	Secondary	Married		Bus/Matatu/Motor cycle	50	Less than 15 minutes	Routine check up/immunization																																Yes	Yes	28	Yes	3 4	Yes	20
Siaya	Alego-Usonga	910	Woman brought self	24	Post secondary	Separated		Bicycle	100	Less than 15 minutes	Routine check up/immunization																																Yes	Yes	28	Yes	4	Yes	28
Siaya	Alego-Usonga	910	Woman brought self	24	Secondary	Married		Walk	0	15 - 30 minutes	Routine check up/immunization																																Yes	Yes	28	Yes	3	Yes	6
Siaya	Alego-Usonga	910	Woman brought self	24	Secondary	Married		Bus/Matatu/Motor cycle	40	Less than 15 minutes	Routine check up/immunization																																Yes	Yes	16	No		No
Siaya	Alego-Usonga	910	Brought child	25	Primary	Married	Mother	Walk	0	Less than 15 minutes	Routine check up/immunization																											58	Male	No	2	2	Yes	Yes
Siaya	Alego-Usonga	910	Brought child	25	Post secondary	Single	Mother	Bus/Matatu/Motor cycle	50	15 - 30 minutes	Routine check up/immunization																											47	Male	No	2	3	Yes	Yes
Siaya	Alego-Usonga	910	Brought child	25	Primary	Married	Mother	Bus/Matatu/Motor cycle	60	Less than 15 minutes	Routine check up/immunization																											45	Male	No	2	7	Yes	Yes
Siaya	Alego-Usonga	910	Brought child	25	Primary	Married	Mother	Walk	50	15 - 30 minutes	Routine check up/immunization																											13	Male	No	2	50	Yes	Yes
Siaya	Alego-Usonga	910	Woman brought self	25	Primary	Single		Walk	0	Less than 15 minutes	Routine check up/immunization																																Yes	Yes	32	Yes	5	Yes	32
Siaya	Alego-Usonga	910	Woman brought self	25	Primary	Married		Walk	0	15 - 30 minutes	Routine check up/immunization																																Yes	Yes	28	Yes	3	No
Siaya	Alego-Usonga	910	Woman brought self	25	Primary	Married		Walk	0	15 - 30 minutes	Routine check up/immunization																																Yes	Yes	32	Yes	1	Yes	16
Siaya	Alego-Usonga	910	Woman brought self	25	No education	Married		Bus/Matatu/Motor cycle	110	More than 2 hours	Routine check up/immunization																																Yes	Yes	18	No		No
Siaya	Alego-Usonga	910	Brought child	26	Secondary	Married	Mother	Walk	0	Less than 15 minutes	Routine check up/immunization																											21	Male	No	1		Yes	Yes
Siaya	Alego-Usonga	910	Brought child	26	Secondary	Married	Mother	Bus/Matatu/Motor cycle	150	Less than 15 minutes	Routine check up/immunization																											18	Male	No	2	3	Yes	Yes
Siaya	Alego-Usonga	910	Woman brought self	26	Secondary	Married		Walk	0	Less than 15 minutes	Routine check up/immunization																																Yes	Yes	32	Yes	5	Yes	32
Siaya	Alego-Usonga	910	Woman brought self	26	Secondary	Married		Walk	0	Less than 15 minutes	Routine check up/immunization																																Yes	Yes	32	Yes	5	Yes	32
Siaya	Alego-Usonga	910	Woman brought self	26	Primary	Married		Walk	0	Less than 15 minutes	Routine check up/immunization																																Yes	Yes	24	Yes		Yes	24
Siaya	Alego-Usonga	910	Woman brought self	26	Secondary	Married		Walk	0	15 - 30 minutes	Routine check up/immunization																																Yes	Yes	24	Yes	3	Yes	24
Siaya	Alego-Usonga	910	Woman brought self	26	No education	Married		Walk	0	15 - 30 minutes	Routine check up/immunization																																Yes	Yes	32	No		Yes	21
Siaya	Alego-Usonga	910	Brought child	27	Primary	Married	Mother	Walk	0	Less than 15 minutes	Routine check up/immunization																											43	Male	No	2	5	Yes	Yes
Siaya	Alego-Usonga	910	Brought child	27	No education	Married	Mother	Walk	0	15 - 30 minutes	Routine check up/immunization																											32	Male	No	2	3	Yes	Yes
Siaya	Alego-Usonga	910	Brought child	27	Primary	Married	Mother	Walk	0	15 - 30 minutes	Routine check up/immunization																											17	Male	No	2	4	Yes	Yes
Siaya	Alego-Usonga	910	Brought child	27	Secondary	Married	Mother	Walk	0	15 - 30 minutes	Routine check up/immunization																											11	Male	No	2	5	Yes	Yes
Siaya	Alego-Usonga	910	Brought child	27	Primary	Married	Mother	Walk	0	Less than 15 minutes	Self/Child is sick	Yes	No	No	No	Yes	No	No	No	No	No	Yes	No	No	1				1						1			5	Female	No	1		Yes	Yes
Siaya	Alego-Usonga	910	Woman brought self	27	Secondary	Married		Walk	0	15 - 30 minutes	Routine check up/immunization																																Yes	Yes	32	Yes	5	Yes	32
Siaya	Alego-Usonga	910	Woman brought self	27	Post secondary	Married		Bus/Matatu/Motor cycle	50	Less than 15 minutes	Routine check up/immunization																																Yes	Yes	28	Yes	3	No
Siaya	Alego-Usonga	910	Woman brought self	27	Primary	Married		Walk	0	Less than 15 minutes	Routine check up/immunization																																Yes	Yes	36	Yes	3 4 5	No
Siaya	Alego-Usonga	910	Brought child	28	Primary	Married	Mother	Walk	0	15 - 30 minutes	Self/Child is sick	Yes	No	No	No	Yes	No	No	No	No	No	No	No	No	1				1									39	Female	No	2	4	Yes	Yes
Siaya	Alego-Usonga	910	Brought child	28	Primary	Married	Mother	Walk	0	15 - 30 minutes	Self/Child is sick	Yes	No	No	No	No	No	No	No	No	No	No	No	No	1													21	Male	No	2	2	Yes	Yes
Siaya	Alego-Usonga	910	Woman brought self	28	Primary	Married		Walk	0	30 minutes - 1 hour	Self/Child is sick	Yes	Yes	No	No	Yes	No	No	No	No	No	No	No	No	1	1			1														Yes	Yes	12	No		No
Siaya	Alego-Usonga	910	Woman brought self	28	Secondary	Married		Bicycle	50	Less than 15 minutes	Routine check up/immunization																																Yes	Yes	28	Yes	4	Yes	28
Siaya	Alego-Usonga	910	Brought child	29	Secondary	Married	Mother	Walk	0	Less than 15 minutes	Routine check up/immunization																											25	Female	No	2	3	Yes	Yes
Siaya	Alego-Usonga	910	Brought child	29	Primary	Married	Mother	Walk	0	Less than 15 minutes	Routine check up/immunization																											24	Male	No	2	2	Yes	Yes
Siaya	Alego-Usonga	910	Brought child	29	Secondary	Married	Mother	Walk	0	Less than 15 minutes	Routine check up/immunization																											14	Female	No	2	3	Yes	Yes
Siaya	Alego-Usonga	910	Woman brought self	29	Primary	Married		Walk	0	15 - 30 minutes	Routine check up/immunization																																Yes	Yes	28	Yes	3	Yes	20
Siaya	Alego-Usonga	910	Woman brought self	29	Post secondary	Married		Walk	0	Less than 15 minutes	Routine check up/immunization																																Yes	Yes	36	Yes	6	Yes	36
Siaya	Alego-Usonga	910	Woman brought self	29	No education	Married		Bicycle	50	Less than 15 minutes	Routine check up/immunization																																Yes	Yes	28	Yes	4	Yes	28
Siaya	Alego-Usonga	910	Woman brought self	29	Secondary	Single		Walk	0	Less than 15 minutes	Routine check up/immunization																																Yes	Yes	32	Yes	5	Yes	32
Siaya	Alego-Usonga	910	Brought child	30	Primary	Married	Mother	Walk	0	Less than 15 minutes	Routine check up/immunization																											26	Female	No	2	4	Yes	Yes
Siaya	Alego-Usonga	910	Brought child	30	Primary	Married	Mother	Walk	0	15 - 30 minutes	Routine check up/immunization																											18	Female	No	2	5	Yes	Yes
Siaya	Alego-Usonga	910	Brought child	30	No education	Married	Mother	Walk	0	Less than 15 minutes	Routine check up/immunization																											13	Male	No	2	4	Yes	Yes
Siaya	Alego-Usonga	910	Brought child	30	Primary	Married	Mother	Walk	0	15 - 30 minutes	Self/Child is sick	No	Yes	No	No	No	No	No	No	No	No	No	No	No		2												0	Female	No	2	4	Yes	Yes
Siaya	Alego-Usonga	910	Woman brought self	30	Primary	Married		Bicycle	50	15 - 30 minutes	Routine check up/immunization																																Yes	Yes	27	Yes	2	Yes	3
Siaya	Alego-Usonga	910	Brought child	31	No education	Married	Mother	Walk	0	15 - 30 minutes	Routine check up/immunization																											24	Male	No	2	3	Yes	Yes
Siaya	Alego-Usonga	910	Woman brought self	31	No education	Married		Bus/Matatu/Motor cycle	100	Less than 15 minutes	Routine check up/immunization																																Yes	Yes	32	Yes	5	No
Siaya	Alego-Usonga	910	Woman brought self	31	Primary	Married		Bus/Matatu/Motor cycle	50	Less than 15 minutes	Routine check up/immunization																																Yes	Yes	32	Yes	4 5	No
Siaya	Alego-Usonga	910	Brought child	32	Primary	Married	Mother	Walk	0	Less than 15 minutes	Routine check up/immunization																											54	Female	No	2	2	Yes	Yes
Siaya	Alego-Usonga	910	Woman brought self	32	Primary	Married		Walk	0	15 - 30 minutes	Routine check up/immunization																																Yes	Yes	24	Yes	3	No
Siaya	Alego-Usonga	910	Brought child	33	Primary	Married	Mother	Walk	0	Less than 15 minutes	Routine check up/immunization																											53	Male	No	2	3	Yes	Yes
Siaya	Alego-Usonga	910	Brought child	33	No education	Married	Mother	Walk	0	15 - 30 minutes	Self/Child is sick	Yes	No	No	No	No	No	No	No	No	No	No	No	No	2													47	Male	No	2	3	Yes	Yes
Siaya	Alego-Usonga	910	Brought child	33	Secondary	Married	Mother	Walk	0	Less than 15 minutes	Routine check up/immunization																											24	Male	No	2	3	Yes	Yes
Siaya	Alego-Usonga	910	Woman brought self	33	Secondary	Married		Walk	0	15 - 30 minutes	Routine check up/immunization																																Yes	Yes	30	Yes	3	No
Siaya	Alego-Usonga	910	Brought child	34	Primary	Married	Mother	Bus/Matatu/Motor cycle	120	Less than 15 minutes	Routine check up/immunization																											23	Male	No	2	6	Yes	Yes
Siaya	Alego-Usonga	910	Brought child	34	No education	Married	Mother	Bus/Matatu/Motor cycle	50	Less than 15 minutes	Routine check up/immunization																											19	Female	No	1		Yes	Yes
Siaya	Alego-Usonga	910	Brought child	35	Post secondary	Married	Mother	Bus/Matatu/Motor cycle	100	Less than 15 minutes	Self/Child is sick	Yes	No	No	Yes	Yes	No	No	No	No	No	No	No	No	1			1	1									1225	Female	No	2	4	Yes	Yes
Siaya	Alego-Usonga	910	Brought child	35	No education	Married	Mother	Walk	0	Less than 15 minutes	Self/Child is sick	No	No	Yes	No	No	No	No	No	No	No	No	No	No			1											47	Female	No	2	1	Yes	Yes
Siaya	Alego-Usonga	910	Brought child	35	Primary	Married	Mother	Walk	0	Less than 15 minutes	Routine check up/immunization																											37	Male	No	2	5	Yes	Yes
Siaya	Alego-Usonga	910	Woman brought self	35	Primary	Married		Walk	0	30 minutes - 1 hour	Self/Child is sick	Yes	Yes	No	No	No	No	No	No	No	No	Yes	No	No	1	3									1								Yes	Yes	20	No		No
Siaya	Alego-Usonga	910	Woman brought self	36	Primary	Married		Bus/Matatu/Motor cycle	50	Less than 15 minutes	Routine check up/immunization																																Yes	Yes	12	No		No
Siaya	Alego-Usonga	910	Woman brought self	36	Primary	Married		Bus/Matatu/Motor cycle	100	30 minutes - 1 hour	Routine check up/immunization																																Yes	Yes	20	No		Yes	2
Siaya	Alego-Usonga	910	Brought child	38	Primary	Married	Mother	Bus/Matatu/Motor cycle	50	15 - 30 minutes	Routine check up/immunization																											10	Male	No	2	5	Yes	Yes
Siaya	Alego-Usonga	910	Woman brought self	38	Secondary	Married		Walk	0	30 minutes - 1 hour	Routine check up/immunization																																Yes	Yes	24	Yes	3	No
Siaya	Alego-Usonga	910	Brought child	39	Primary	Divorced	Grandmother	Walk	0	15 - 30 minutes	Routine check up/immunization																											60	Male	No	1		Yes	Yes
Siaya	Alego-Usonga	910	Brought child	39	Primary	Married	Mother	Walk	0	Less than 15 minutes	Routine check up/immunization																											53	Male	No	2	2	Yes	Yes
Siaya	Alego-Usonga	910	Brought child	39	Primary	Divorced	Grandmother	Walk	0	15 - 30 minutes	Routine check up/immunization																											36	Male	No	1		Yes	Yes
Siaya	Alego-Usonga	910	Brought child	39	No education	Married	Mother	Walk	0	15 - 30 minutes	Routine check up/immunization																											33	Female	No	2	4	Yes	Yes
Siaya	Alego-Usonga	910	Brought child	42	Primary	Married	Grandmother	Bicycle	50	15 - 30 minutes	Routine check up/immunization																											60	Female	No	2	12	Yes	No
Siaya	Alego-Usonga	910	Brought child	45	Primary	Married	Mother	Bicycle	50	15 - 30 minutes	Routine check up/immunization																											68	Female	No	2	4	Yes	Yes
Siaya	Alego-Usonga	910	Brought child	47	Primary	Married	Mother	Walk	0	15 - 30 minutes	Routine check up/immunization																											31	Female	No	2	4	Yes	Yes
Siaya	Alego-Usonga	910	Brought child	50	Primary	Married	Grandmother	Walk	0	15 - 30 minutes	Routine check up/immunization																											65	Female	No	2	4	Yes	Yes
Siaya	Alego-Usonga	910	Brought child	55	Primary	Married	Grandmother	Walk	0	30 minutes - 1 hour	Self/Child is sick	No	No	No	No	Yes	No	No	No	No	No	No	No	No					2									54	Female	No	2	4	Yes	Yes
Siaya	Alego-Usonga	910	Brought child	55	Primary	Married	Grandmother	Walk	0	Less than 15 minutes	Routine check up/immunization																											32	Female	No	2	5	Yes	Yes
Siaya	Alego-Usonga	910	Brought child	60	No education	Married	Grandmother	Walk	0	15 - 30 minutes	Self/Child is sick	Yes	No	No	No	No	No	No	No	No	No	No	No	No	2													24	Male	No	2	5	Yes	Yes
Siaya	Alego-Usonga	910	Brought child	64	No education	Married	Grandmother	Bus/Matatu/Motor cycle	30	Less than 15 minutes	Self/Child is sick	Yes	No	No	No	Yes	No	No	No	No	No	No	No	No	1				1									36	Male	No	2	3	Yes	Yes
Siaya	Alego-Usonga	910	Brought child	69	Primary	Married	Grandmother	Walk	0	15 - 30 minutes	Self/Child is sick	No	Yes	Yes	No	No	No	No	No	No	No	No	No	No		3	3											26	Male	No	1		Yes	Yes
Siaya	Alego-Usonga	910	Brought child	75	Primary	Married	Grandmother	Bicycle	25	30 minutes - 1 hour	Routine check up/immunization																											50	Male	No	2	3	Yes	Yes
Siaya	Alego-Usonga	910	Brought child		Primary	Married	Mother	Walk	0	Less than 15 minutes	Routine check up/immunization																											30	Male	No	2	3	Yes	Yes
Siaya	Alego-Usonga	910	Brought child		Primary	Married	Father	Bicycle	2	15 - 30 minutes	Routine check up/immunization																											0	Male	Yes
Siaya	Alego-Usonga	910
Siaya	Alego-Usonga	910	Woman brought self		Post secondary	Married		Bicycle	30	Less than 15 minutes	Routine check up/immunization																																Yes	Yes	16	Yes	1	Yes	14
Siaya	Alego-Usonga	910	Woman brought self		Primary	Married		Walk	0	Less than 15 minutes	Routine check up/immunization																																Yes	Yes	20	Yes	2	Yes	2
Siaya	Alego-Usonga	910
Siaya	Alego-Usonga	910
Siaya	Alego-Usonga	910
Siaya	Alego-Usonga	910
Siaya	Alego-Usonga	910
Siaya	Alego-Usonga	910
Siaya	Alego-Usonga	910
Siaya	Alego-Usonga	910
Siaya	Alego-Usonga	910
Siaya	Alego-Usonga	910
Siaya	Bondo	920	Woman brought self	15	Primary	Single		Bus/Matatu/Motor cycle	50	15 - 30 minutes	Routine check up/immunization																																Yes	No	24	Yes	1	Yes	16
Siaya	Bondo	920	Woman brought self	17	Post secondary	Single		Bus/Matatu/Motor cycle	50	15 - 30 minutes	Routine check up/immunization																																Yes	No	24	No		No
Siaya	Bondo	920	Woman brought self	17	Secondary	Single		Bus/Matatu/Motor cycle	50	15 - 30 minutes	Routine check up/immunization																																Yes	No	20	No		Yes	13
Siaya	Bondo	920	Woman brought self	17	Primary	Single		Walk	0	30 minutes - 1 hour	Routine check up/immunization																																Yes	No	16	No		No
Siaya	Bondo	920	Woman brought self	17	Primary	Single		Walk	0	1 - 2 hours	Routine check up/immunization																																Yes	No	24	No		Yes	20
Siaya	Bondo	920	Brought child	18	Secondary	Single	Sibling	Bus/Matatu/Motor cycle	30	Less than 15 minutes	Self/Child is sick	No	Yes	No	Yes	No	No	No	No	No	No	Yes	No	No		2		2							2			23	Male	No	2	0	Yes	Yes
Siaya	Bondo	920	Brought child	18	Primary	Single	Mother	Walk	0	Less than 15 minutes	Self/Child is sick	Yes	Yes	No	No	No	No	No	No	No	No	No	No	No	2	2												23	Female	No	2	3	Yes	Yes
Siaya	Bondo	920	Woman brought self	18	Secondary	Single		Walk	0	1 - 2 hours	Routine check up/immunization																																Yes	Yes	32	Yes	4	No
Siaya	Bondo	920	Woman brought self	18	No education	Single		Walk	0	15 - 30 minutes	Self/Child is sick	Yes	No	No	No	No	No	No	No	No	No	Yes	Yes	No	1										1	1							Yes	Yes	32	Yes	4	No
Siaya	Bondo	920	Woman brought self	18	Primary	Married		Bus/Matatu/Motor cycle	0	15 - 30 minutes	Self/Child is sick	No	No	No	No	No	No	No	No	Yes	No	No	No	No									3										Yes	No	20	No		No
Siaya	Bondo	920	Brought child	19	Secondary	Single	Sibling	Walk	0	Less than 15 minutes	Self/Child is sick	Yes	Yes	Yes	Yes	Yes	No	No	No	No	No	No	No	No	2	3	2	2	1									38	Male	No	2	5	Yes	Yes
Siaya	Bondo	920	Brought child	19	Secondary	Married	Mother	Bicycle	0	15 - 30 minutes	Self/Child is sick	Yes	Yes	No	Yes	Yes	No	No	No	No	No	No	No	No	1	2		3	2									7	Male	No	2	3	Yes	Yes
Siaya	Bondo	920	Brought child	19	Primary	Single	Mother	Walk	0	Less than 15 minutes	Self/Child is sick	Yes	Yes	No	Yes	No	No	No	No	No	No	No	No	No	2	2		2										4	Female	No	2	2	Yes	Yes
Siaya	Bondo	920	Brought child	20	Primary	Married	Mother	Walk	0	15 - 30 minutes	Self/Child is sick	Yes	No	No	Yes	Yes	No	No	Yes	No	No	Yes	Yes	No	2			2	2			2			2	2		43	Female	No	2	1	Yes	Yes
Siaya	Bondo	920	Brought child	20	Primary	Married	Mother	Walk	0	15 - 30 minutes	Routine check up/immunization																											10	Male	No	2	3	Yes	Yes
Siaya	Bondo	920	Woman brought self	20	Secondary	Single		Walk	0	15 - 30 minutes	Routine check up/immunization																																Yes	Yes	21	No		Yes	14
Siaya	Bondo	920	Woman brought self	20	Primary	Single		Walk	0	Less than 15 minutes	Routine check up/immunization																																Yes	Yes	32	Yes	1 2 3 4 5	No
Siaya	Bondo	920	Brought child	21	Secondary	Married	Mother	Bus/Matatu/Motor cycle	30	15 - 30 minutes	Self/Child is sick	Yes	Yes	No	Yes	No	No	No	No	No	No	Yes	No	No	1	1		1							1			4	Male	No	1		Yes	Yes
Siaya	Bondo	920	Woman brought self	21	Primary	Married		Bus/Matatu/Motor cycle	50	15 - 30 minutes	Routine check up/immunization																																Yes	Yes	28	No		Yes	14
Siaya	Bondo	920	Woman brought self	21	Secondary	Married		Bus/Matatu/Motor cycle	100	30 minutes - 1 hour	Routine check up/immunization																																Yes	Yes	28	Yes	2	Yes	10
Siaya	Bondo	920	Woman brought self	21	Primary	Married		Bus/Matatu/Motor cycle	50	15 - 30 minutes	Self/Child is sick	Yes	Yes	No	No	No	No	No	No	No	No	No	No	No	2	2																	Yes	Yes	24	Yes	1 2	Yes	14
Siaya	Bondo	920	Woman brought self	21	Primary	Married		Bus/Matatu/Motor cycle	30	15 - 30 minutes	Self/Child is sick	Yes	No	No	No	No	No	No	No	No	No	Yes	No	No	4										4								Yes	Yes	24	Yes	2	No
Siaya	Bondo	920	Woman brought self	21	Secondary	Single		Bus/Matatu/Motor cycle	50	15 - 30 minutes	Self/Child is sick	Yes	No	No	Yes	Yes	No	No	No	No	No	No	No	No	1			2	3														Yes	Yes	20	No		Yes	12
Siaya	Bondo	920	Woman brought self	21	Post secondary	Married		Bus/Matatu/Motor cycle	40	Less than 15 minutes	Self/Child is sick	No	No	No	No	Yes	No	No	No	No	No	No	No	No					1														Yes	Yes	32	Yes	1	Yes	16
Siaya	Bondo	920	Woman brought self	21	Primary	Married		Bus/Matatu/Motor cycle	100	30 minutes - 1 hour	Self/Child is sick	Yes	Yes	No	No	No	No	No	No	No	No	No	No	No	2	3																	Yes	No	24	No		No
Siaya	Bondo	920	Woman brought self	21	Post secondary	Married		Bus/Matatu/Motor cycle	50	15 - 30 minutes	Routine check up/immunization																																Yes	Yes	34	No		No
Siaya	Bondo	920	Brought child	22	Secondary	Married	Mother	Walk	0	30 minutes - 1 hour	Self/Child is sick	Yes	No	No	No	Yes	No	No	No	No	Yes	No	No	No	2				1									47	Male	No	2	3	Yes	Yes
Siaya	Bondo	920	Brought child	22	Secondary	Married	Mother	Walk	0	30 minutes - 1 hour	Self/Child is sick	Yes	Yes	Yes	No	No	No	No	No	No	Yes	No	No	No	3	3	3							2				21	Male	No	2	10	Yes	Yes
Siaya	Bondo	920	Brought child	22	Post secondary	Single	Mother	Walk	0	Less than 15 minutes	Self/Child is sick	Yes	No	No	No	Yes	No	No	No	No	No	Yes	Yes	No	2				2						2	2		14	Female	No	2	1	Yes	Yes
Siaya	Bondo	920	Brought child	22	Secondary	Married	Mother	Walk	0	Less than 15 minutes	Routine check up/immunization																											13	Male	No	1		Yes	No
Siaya	Bondo	920	Woman brought self	22	Primary	Married		Bus/Matatu/Motor cycle	30	Less than 15 minutes	Routine check up/immunization																																Yes	Yes	32	Yes	1 2 3 4 5	No
Siaya	Bondo	920	Brought child	23	Secondary	Married	Mother	Walk	0	Less than 15 minutes	Routine check up/immunization																											36	Female	No	2	0	Yes	No
Siaya	Bondo	920	Brought child	23	Primary	Married	Mother	Bus/Matatu/Motor cycle	50	15 - 30 minutes	Self/Child is sick	Yes	Yes	No	No	No	No	No	No	No	No	No	No	No	1	2												9	Male	No	1		Yes	Yes
Siaya	Bondo	920	Brought child	23	Primary	Married	Mother	Bus/Matatu/Motor cycle	30	15 - 30 minutes	Self/Child is sick	Yes	No	No	No	No	Yes	No	No	No	No	No	No	No	1					1								4	Female	No	1		Yes	Yes
Siaya	Bondo	920	Woman brought self	23	Secondary	Married		Bus/Matatu/Motor cycle	50	15 - 30 minutes	Routine check up/immunization																																Yes	Yes	14	No		No
Siaya	Bondo	920	Woman brought self	23	Primary	Married		Bus/Matatu/Motor cycle	50	15 - 30 minutes	Self/Child is sick	Yes	Yes	No	Yes	Yes	No	No	No	No	No	Yes	No	No	3	2		3	3						3								Yes	Yes	9	No		No
Siaya	Bondo	920	Woman brought self	23	Post secondary	Single		Bus/Matatu/Motor cycle	300	More than 2 hours	Routine check up/immunization																																Yes	No	16	No		No
Siaya	Bondo	920	Brought child	24	Primary	Married	Mother	Bus/Matatu/Motor cycle	50	Less than 15 minutes	Self/Child is sick	Yes	Yes	No	Yes	Yes	No	No	No	No	No	No	No	No	2	2		2	2									66	Female	No	2	5	Yes	Yes
Siaya	Bondo	920	Brought child	24	Secondary	Married	Mother	Bus/Matatu/Motor cycle	30	Less than 15 minutes	Self/Child is sick	Yes	Yes	No	Yes	Yes	Yes	No	No	No	Yes	No	No	No	2	2		2	2	2				2				44	Female	No	1		Yes	Yes
Siaya	Bondo	920	Brought child	24	No education	Married	Mother	Walk	0	Less than 15 minutes	Routine check up/immunization																											39	Female	No	2	4	Yes	Yes
Siaya	Bondo	920	Brought child	24	Primary	Married	Mother	Walk	0	Less than 15 minutes	Self/Child is sick	Yes	Yes	No	No	No	No	No	No	No	No	Yes	No	No	2	2									2			37	Female	No	1		Yes	Yes
Siaya	Bondo	920	Brought child	24	Primary	Single	Mother	Walk	0	Less than 15 minutes	Self/Child is sick	Yes	Yes	No	Yes	Yes	Yes	No	No	No	No	No	No	No	2	2		2	2	2								33	Male	No	1		Yes	Yes
Siaya	Bondo	920	Brought child	24	Primary	Married	Mother	Walk	0	15 - 30 minutes	Routine check up/immunization																											17	Male	No	2	2	Yes	Yes
Siaya	Bondo	920	Woman brought self	24	Secondary	Married		Bus/Matatu/Motor cycle	30	Less than 15 minutes	Routine check up/immunization																																Yes	No	28	No		No
Siaya	Bondo	920	Woman brought self	24	Primary	Married		Bus/Matatu/Motor cycle	100	30 minutes - 1 hour	Routine check up/immunization																																Yes	No	24	Yes	2	Yes	12
Siaya	Bondo	920	Woman brought self	24	Primary	Married		Bus/Matatu/Motor cycle	20	15 - 30 minutes	Routine check up/immunization																																Yes	Yes	36	Yes	4	No
Siaya	Bondo	920	Woman brought self	24	Primary	Married		Walk	0	Less than 15 minutes	Routine check up/immunization																																Yes	No	20	Yes	1	Yes	15
Siaya	Bondo	920	Woman brought self	24	Primary	Single		Walk	0	Less than 15 minutes	Routine check up/immunization																																Yes	Yes	28	Yes	1	No
Siaya	Bondo	920	Brought child	25	No education	Married	Mother	Bus/Matatu/Motor cycle	30	Less than 15 minutes	Self/Child is sick	Yes	Yes	No	Yes	Yes	No	No	No	No	No	No	No	No	3	3		3	2									51	Male	No	2	8	Yes	Yes
Siaya	Bondo	920	Brought child	25	Primary	Married	Mother	Bus/Matatu/Motor cycle	50	15 - 30 minutes	Self/Child is sick	Yes	Yes	Yes	Yes	Yes	No	No	No	No	No	No	No	No	2	1	2	2	3									42	Female	No	1		Yes	Yes
Siaya	Bondo	920	Brought child	25	Secondary	Married	Mother	Walk	0	Less than 15 minutes	Self/Child is sick	Yes	Yes	No	No	No	No	No	No	No	No	Yes	No	No	3	3									3			21	Female	No	1		Yes	Yes
Siaya	Bondo	920	Brought child	25	Primary	Single	Mother	Bus/Matatu/Motor cycle	80	15 - 30 minutes	Self/Child is sick	Yes	Yes	No	No	No	No	No	No	No	No	No	No	No	4	4												7	Male	No	2	3	Yes	Yes
Siaya	Bondo	920	Woman brought self	25	Secondary	Married		Walk	0	15 - 30 minutes	Self/Child is sick	Yes	No	No	Yes	Yes	No	No	No	No	No	No	No	No	1			2	2														Yes	Yes	9	No		No
Siaya	Bondo	920	Woman brought self	25	Primary	Married		Bus/Matatu/Motor cycle	80	15 - 30 minutes	Self/Child is sick	Yes	No	No	No	Yes	No	No	No	No	No	No	No	No	2				2														Yes	Yes	30	Yes	3	Yes	15
Siaya	Bondo	920	Woman brought self	25	Secondary	Married		Walk	0	Less than 15 minutes	Routine check up/immunization																																Yes	Yes	32	Yes	3 4 5	No
Siaya	Bondo	920	Woman brought self	25	Secondary	Married		Bus/Matatu/Motor cycle	100	30 minutes - 1 hour	Self/Child is sick	Yes	Yes	No	No	Yes	No	No	No	No	No	No	No	No	1	1			1														Yes	Yes	16	No		No
Siaya	Bondo	920	Brought child	26	Primary	Married	Mother	Walk	0	15 - 30 minutes	Self/Child is sick	Yes	Yes	No	Yes	No	No	No	No	No	No	No	Yes	No	3	3		3								3		32	Female	No	2	2	Yes	Yes
Siaya	Bondo	920	Brought child	26	Secondary	Married	Sibling	Bus/Matatu/Motor cycle	30	15 - 30 minutes	Self/Child is sick	Yes	No	No	No	No	No	No	No	No	Yes	Yes	No	No	3									3	3			13	Male	No	1		Yes	Yes
Siaya	Bondo	920	Woman brought self	26	Primary	Married		Bus/Matatu/Motor cycle	50	15 - 30 minutes	Routine check up/immunization																																Yes	No	32	Yes	1 2 3 4	Yes	25
Siaya	Bondo	920	Woman brought self	26	Primary	Married		Bus/Matatu/Motor cycle	50	15 - 30 minutes	Routine check up/immunization																																Yes	No	28	Yes	1 2 3	Yes	15
Siaya	Bondo	920	Brought child	27	Primary	Married	Mother	Walk	0	Less than 15 minutes	Self/Child is sick	Yes	Yes	No	Yes	No	No	No	No	No	No	No	No	No	2	1		2										49	Male	No	2	4	Yes	Yes
Siaya	Bondo	920	Brought child	27	Secondary	Married	Sibling	Bus/Matatu/Motor cycle	50	15 - 30 minutes	Self/Child is sick	Yes	Yes	No	Yes	Yes	No	No	No	No	No	Yes	No	No	3	3		3	3						3			49	Female	No	1		Yes	Yes
Siaya	Bondo	920	Brought child	27	Secondary	Married	Mother	Bus/Matatu/Motor cycle	30	15 - 30 minutes	Self/Child is sick	Yes	Yes	No	No	No	No	No	No	No	No	Yes	No	No	2	2									2			37	Male	No	1		Yes	Yes
Siaya	Bondo	920	Brought child	27	No education	Married	Mother	Bus/Matatu/Motor cycle	50	Less than 15 minutes	Self/Child is sick	Yes	Yes	Yes	Yes	No	No	No	No	No	No	No	No	No	1	2	2	3										14	Male	No	2	3	Yes	Yes
Siaya	Bondo	920	Brought child	27	Primary	Married	Mother	Bus/Matatu/Motor cycle	50	Less than 15 minutes	Self/Child is sick	Yes	Yes	No	Yes	Yes	Yes	No	No	No	No	Yes	Yes	No	4	4		4	4	4					4	4		12	Male	No	1		Yes	Yes
Siaya	Bondo	920	Brought child	27	Post secondary	Single	Mother	Walk	0	Less than 15 minutes	Routine check up/immunization																											4	Male	No	2	3	Yes	Yes
Siaya	Bondo	920	Woman brought self	27	No education	Married		Bus/Matatu/Motor cycle	30	15 - 30 minutes	Self/Child is sick	Yes	Yes	No	No	Yes	No	No	No	No	No	Yes	Yes	No	2	2			2						2	2							Yes	No	28	Yes	3	Yes	12
Siaya	Bondo	920	Brought child	28	Secondary	Married	Mother	Bus/Matatu/Motor cycle	30	15 - 30 minutes	Self/Child is sick	Yes	Yes	No	Yes	Yes	No	No	No	No	No	No	No	No	2	2		2	2									49	Female	No	2	4	Yes	Yes
Siaya	Bondo	920	Woman brought self	28	Primary	Married		Bus/Matatu/Motor cycle	50	15 - 30 minutes	Routine check up/immunization																																Yes	No	26	Yes	2	Yes	16
Siaya	Bondo	920	Brought child	29	Secondary	Single	Mother	Bus/Matatu/Motor cycle	60	30 minutes - 1 hour	Self/Child is sick	Yes	No	Yes	Yes	Yes	No	No	No	No	No	No	No	No	4		4	4	4									52	Female	No	1		Yes	Yes
Siaya	Bondo	920	Brought child	29	Secondary	Married	Mother	Bus/Matatu/Motor cycle	50	15 - 30 minutes	Self/Child is sick	Yes	Yes	No	Yes	Yes	No	No	No	No	No	No	No	No	2	1		1	2									51	Male	No	2	5	Yes	Yes
Siaya	Bondo	920	Brought child	29	Primary	Married	Mother	Walk	0	15 - 30 minutes	Self/Child is sick	No	Yes	No	No	No	No	No	No	No	No	No	No	No		2												49	Male	No	2	2	Yes	Yes
Siaya	Bondo	920	Brought child	29	Primary	Married	Mother	Walk	0	15 - 30 minutes	Self/Child is sick	Yes	Yes	No	No	No	No	No	No	No	No	Yes	No	No	3	3									3			45	Male	No	1		Yes	Yes
Siaya	Bondo	920	Brought child	29	Secondary	Married	Mother	Bus/Matatu/Motor cycle	50	15 - 30 minutes	Routine check up/immunization																											33	Male	No	2	3	Yes	Yes
Siaya	Bondo	920	Brought child	29	No education	Married	Mother	Walk	0	15 - 30 minutes	Self/Child is sick	Yes	Yes	No	No	Yes	No	No	No	No	No	No	No	No	1	2			1									16	Male	No	1		Yes	Yes
Siaya	Bondo	920	Brought child	29	Primary	Married	Mother	Walk	0	Less than 15 minutes	Routine check up/immunization																											13	Female	No	2	2	Yes	Yes
Siaya	Bondo	920	Brought child	30	Primary	Married	Father	Walk	0	1 - 2 hours	Self/Child is sick	Yes	Yes	Yes	Yes	Yes	No	No	No	No	No	No	No	No	4	7	1	4	4									49	Female	No	1		Yes	Yes
Siaya	Bondo	920	Brought child	30	Primary	Married	Relative	Bus/Matatu/Motor cycle	30	Less than 15 minutes	Self/Child is sick	No	No	No	No	No	No	Yes	No	No	No	No	No	No							3							49	Male	No	1		Yes	Yes
Siaya	Bondo	920	Brought child	30	Secondary	Married	Mother	Bus/Matatu/Motor cycle	30	Less than 15 minutes	Self/Child is sick	Yes	Yes	No	Yes	No	No	No	No	No	No	No	No	No	4	4		4										49	Female	No	1		Yes	Yes
Siaya	Bondo	920	Brought child	30	Post secondary	Married	Mother	Bus/Matatu/Motor cycle	100	30 minutes - 1 hour	Self/Child is sick	Yes	Yes	No	No	Yes	Yes	No	No	No	Yes	No	No	No	2	3			2	1				5				49	Female	No	1		Yes	Yes
Siaya	Bondo	920	Brought child	30	Secondary	Married	Mother	Bus/Matatu/Motor cycle	100	15 - 30 minutes	Self/Child is sick	Yes	Yes	No	Yes	Yes	No	No	No	No	No	No	No	No	1	2		1	2									42	Male	No	2	2	Yes	Yes
Siaya	Bondo	920	Brought child	30	Secondary	Married	Mother	Walk	0	Less than 15 minutes	Self/Child is sick	Yes	Yes	No	Yes	No	No	No	No	No	No	No	No	No	2	1		2										12	Female	No	2	2	Yes	Yes
Siaya	Bondo	920	Brought child	30	Primary	Married	Mother	Bus/Matatu/Motor cycle	30	Less than 15 minutes	Self/Child is sick	Yes	No	Yes	No	No	No	No	Yes	Yes	No	No	No	No	1		1					1	1					6	Female	No	2	2	Yes	Yes
Siaya	Bondo	920	Woman brought self	30	Post secondary	Married		Walk	0	30 minutes - 1 hour	Routine check up/immunization																																Yes	Yes	29	Yes	1	Yes	16
Siaya	Bondo	920	Woman brought self	30	Secondary	Married		Bus/Matatu/Motor cycle	50	Less than 15 minutes	Routine check up/immunization																																Yes	Yes	16	Yes	1	No
Siaya	Bondo	920	Brought child	31	Post secondary	Married	Mother	Bus/Matatu/Motor cycle	50	15 - 30 minutes	Self/Child is sick	Yes	Yes	Yes	Yes	Yes	No	No	No	No	No	No	No	No	2	1	2	3	3									49	Female	No	2	4	Yes	Yes
Siaya	Bondo	920	Brought child	31	Secondary	Married	Mother	Walk	0	15 - 30 minutes	Self/Child is sick	Yes	No	No	No	Yes	No	No	No	No	No	Yes	Yes	No	3				3						3	3		43	Male	No	2	3	Yes	Yes
Siaya	Bondo	920	Brought child	31	Primary	Married	Mother	Bus/Matatu/Motor cycle	50	15 - 30 minutes	Routine check up/immunization																											33	Female	No	2	6	Yes	No
Siaya	Bondo	920	Brought child	31	Primary	Married	Mother	Bus/Matatu/Motor cycle	20	15 - 30 minutes	Self/Child is sick	Yes	Yes	Yes	No	No	No	No	No	No	No	No	No	No	2	2	1											30	Female	No	2	6	Yes	Yes
Siaya	Bondo	920	Woman brought self	31	Post secondary	Married		Bus/Matatu/Motor cycle	100	30 minutes - 1 hour	Self/Child is sick	No	No	No	No	No	No	No	No	No	Yes	No	No	No										3									Yes	Yes	20	Yes	1 2	Yes	12
Siaya	Bondo	920	Woman brought self	31	Primary	Married		Bus/Matatu/Motor cycle	50	15 - 30 minutes	Self/Child is sick	No	Yes	No	No	Yes	No	No	No	Yes	No	Yes	No	No		2			2				1		2								Yes	Yes	32	Yes	1 2 3	Yes	26
Siaya	Bondo	920	Woman brought self	32	Primary	Married		Bus/Matatu/Motor cycle	100	15 - 30 minutes	Routine check up/immunization																																Yes	Yes	20	No		Yes	12
Siaya	Bondo	920	Brought child	34	Primary	Married	Mother	Bus/Matatu/Motor cycle	50	15 - 30 minutes	Self/Child is sick	Yes	Yes	No	Yes	Yes	No	No	No	No	No	No	No	No	1	1		1	1									42	Female	No	2	5	Yes	Yes
Siaya	Bondo	920	Brought child	34	Secondary	Single	Mother	Bus/Matatu/Motor cycle	50	15 - 30 minutes	Self/Child is sick	Yes	Yes	No	No	No	No	No	No	No	No	Yes	No	No	2	2									2			13	Male	No	2	3	Yes	Yes
Siaya	Bondo	920	Woman brought self	34	Secondary	Married		Bus/Matatu/Motor cycle	30	Less than 15 minutes	Self/Child is sick	Yes	No	No	Yes	No	No	No	No	Yes	No	Yes	No	No	1			1					2		3								Yes	Yes	29	No		No
Siaya	Bondo	920	Woman brought self	34	Secondary	Married		Bus/Matatu/Motor cycle	30	15 - 30 minutes	Self/Child is sick	Yes	No	No	No	No	No	No	No	No	No	Yes	Yes	No	2										2	2							Yes	Yes	32	Yes	1 2 3 4 5	No
Siaya	Bondo	920	Brought child	35	Secondary	Married	Mother	Walk	0	Less than 15 minutes	Self/Child is sick	Yes	Yes	No	No	No	No	No	No	No	No	No	No	No	1	1												47	Male	No	2	3	Yes	Yes
Siaya	Bondo	920	Brought child	35	No education	Married	Father	Walk	0	Less than 15 minutes	Routine check up/immunization																											44	Male	No	2	2	Yes	Yes
Siaya	Bondo	920	Woman brought self	35	Primary	Widowed		Bus/Matatu/Motor cycle	70	30 minutes - 1 hour	Routine check up/immunization																																Yes	Yes	28	Yes	1 2 3 4	No
Siaya	Bondo	920	Woman brought self	35	Secondary	Married		Bus/Matatu/Motor cycle	100	30 minutes - 1 hour	Routine check up/immunization																																Yes	Yes	26	Yes	2	Yes	14
Siaya	Bondo	920	Woman brought self	37	No education	Married		Bus/Matatu/Motor cycle	50	15 - 30 minutes	Routine check up/immunization																																Yes	Yes	30	Yes	3	Yes	20
Siaya	Bondo	920	Woman brought self	37	Primary	Married		Walk	0	Less than 15 minutes	Routine check up/immunization																																Yes	No	25	No		Yes	20
Siaya	Bondo	920	Woman brought self	37	Primary	Married		Walk	0	15 - 30 minutes	Self/Child is sick	Yes	No	No	No	No	No	No	No	Yes	No	No	No	No	5								2										Yes	Yes	24	Yes	1 2	Yes	16
Siaya	Bondo	920	Brought child	38	Secondary	Married	Father	Bus/Matatu/Motor cycle	50	15 - 30 minutes	Self/Child is sick	Yes	No	Yes	Yes	Yes	No	No	No	No	No	No	No	No	2		1	2	2									49	Male	No	1		Yes	Yes
Siaya	Bondo	920	Brought child	38	Post secondary	Married	Mother	Bus/Matatu/Motor cycle	100	30 minutes - 1 hour	Self/Child is sick	Yes	Yes	No	Yes	Yes	No	No	No	No	No	No	No	No	1	1		2	2									8	Male	No	2	3	Yes	Yes
Siaya	Bondo	920	Brought child	39	Secondary	Married	Mother	Bus/Matatu/Motor cycle	50	15 - 30 minutes	Self/Child is sick	Yes	Yes	No	No	Yes	No	No	No	No	No	Yes	No	No	1	1			1						1			43	Female	No	2	5	Yes	Yes
Siaya	Bondo	920	Brought child	40	Primary	Married	Father	Bus/Matatu/Motor cycle	50	15 - 30 minutes	Self/Child is sick	Yes	Yes	Yes	No	No	No	No	No	No	No	No	No	No	3	3	3											32	Male	No	1		Yes	Yes
Siaya	Bondo	920	Brought child	42	No education	Married	Grandmother	Walk	0	15 - 30 minutes	Self/Child is sick	Yes	Yes	No	Yes	Yes	No	No	No	No	No	No	No	No	1	2		1	2									35	Male	No	2	3	Yes	Yes
Siaya	Bondo	920	Brought child	47	Secondary	Married	Father	Walk	0	Less than 15 minutes	Self/Child is sick	Yes	No	No	No	No	No	No	No	No	No	Yes	Yes	No	1										1	1		49	Female	No	2	2	Yes	Yes
Siaya	Bondo	920	Brought child	56	No education	Married	Grandmother	Walk	0	Less than 15 minutes	Routine check up/immunization																											18	Male	No	1		Yes	No
Siaya	Bondo	920	Brought child		Primary	Married	Mother	Walk	0	15 - 30 minutes	Self/Child is sick	Yes	No	No	Yes	Yes	No	No	No	No	No	No	No	No	1			1	1									47	Female	No	2	2	Yes	Yes
Siaya	Bondo	920	Brought child		Primary	Married	Mother	Walk	0	Less than 15 minutes	Routine check up/immunization																											5	Female	No	2	0	Yes	Yes
Siaya	Bondo	920
[truncated: 14 more columns]
